# Supplementary material for: [2,7-Dimeth­oxy-8-(2,4,6-trimethyl­benzo­yl)naphthalen-1-yl](2,4,6-trimethyl­phen­yl)methanone
Source: Acta Crystallogr Sect E Struct Rep Online. 2011 Dec 3;68(Pt 1):o23. doi: 10.1107/S1600536811051579 (PMC3254363; doi:10.1107/S1600536811051579)
Supplement: Supplementary file 1 [file e-68-00o23-sup1.cif]

##############################################################################
#                                                                            #
# This CIF contains the data in a paper accepted for publication in          #
# Acta Crystallographica Section E. It conforms to the requirements of       #
# Notes for Authors for Acta Crystallographica Section E, and has been       #
# peer reviewed under the auspices of the IUCr Commission on Journals.       #
#                                                                            #
# Full details of the Crystallographic Information File format               #
# are given in the paper "The Crystallographic Information File (CIF):       #
# a New Standard Archive File for Crystallography" by S. R. Hall, F. H.      #
# Allen and I. D. Brown [Acta Cryst. (1991), A47, 655-685].                  #
#                                                                            #
# The current version of the core CIF dictionary is obtainable from          #
# ftp://ftp.iucr.org/pub/cif_core.dic.                                       #
#                                                                            #
# Software is freely available for graphical display of the structure(s)     #
# in this CIF. For information consult the CIF software page                 #
# http://www.iucr.org/resources/cif/software.                                #
#                                                                            #
# This file may be used for bona fide research purposes within the           #
# scientific community so long as proper attribution is given to the journal # 
# article from which it was obtained.                                        #
#                                                                            #
##############################################################################
data_I
_audit_creation_method     SHELXL-97
_chemical_name_systematic
;
[2,7-Dimethoxy-8-(2,4,6-trimethylbenzoyl)naphthalen-1-yl](2,4,6-
trimethylphenyl)methanone
;
_chemical_name_common     ?
_chemical_formula_moiety     'C32 H32 O4'
_chemical_formula_sum     'C32 H32 O4'
_chemical_formula_iupac     'C32 H32 O4'
_chemical_formula_weight     480.58
_chemical_melting_point     ?
_symmetry_cell_setting     monoclinic
_symmetry_space_group_name_H-M     'P 21/n'
_symmetry_space_group_name_Hall     '-P 2yn'
loop_
    _symmetry_equiv_pos_site_id
    _symmetry_equiv_pos_as_xyz
    1 '+X,+Y,+Z'
    2 '1/2-X,1/2+Y,1/2-Z'
    3 '-X,-Y,-Z'
    4 '1/2+X,1/2-Y,1/2+Z'
_cell_length_a     7.71685(14)
_cell_length_b     29.2344(5)
_cell_length_c     11.5567(2)
_cell_angle_alpha     90.00
_cell_angle_beta     102.8790(10)
_cell_angle_gamma     90.00
_cell_volume     2541.57(8)
_cell_formula_units_Z     4
_cell_measurement_reflns_used     38210
_cell_measurement_theta_min     3.02
_cell_measurement_theta_max     68.22
_cell_measurement_temperature     193(2)
_exptl_crystal_description     platelet
_exptl_crystal_colour     colorless
_exptl_crystal_size_max     0.60
_exptl_crystal_size_mid     0.40
_exptl_crystal_size_min     0.10
_exptl_crystal_density_diffrn     1.256
_exptl_crystal_density_meas     ?
_exptl_crystal_density_method     'not measured'
_exptl_crystal_F_000     1024
_exptl_absorpt_coefficient_mu     0.647
_exptl_absorpt_correction_type     numerical
_exptl_absorpt_process_details
;
(NUMABS; Higashi, 1999)
;
_exptl_absorpt_correction_T_min     0.6974
_exptl_absorpt_correction_T_max     0.9381
_diffrn_ambient_temperature     193(2)
_diffrn_radiation_type     CuK\a
_diffrn_radiation_wavelength     1.54187
_diffrn_radiation_source     'rotaiting anode'
_diffrn_radiation_monochromator     graphite
_diffrn_measurement_device_type     'Rigaku R-AXIS RAPID'
_diffrn_measurement_method     \w
_diffrn_detector_area_resol_mean     10.000
_diffrn_reflns_number     45450
_diffrn_reflns_av_R_equivalents     0.0536
_diffrn_reflns_av_sigmaI/netI     0.0194
_diffrn_reflns_theta_min     3.02
_diffrn_reflns_theta_max     68.23
_diffrn_reflns_theta_full     68.23
_diffrn_measured_fraction_theta_max     1.000
_diffrn_measured_fraction_theta_full     1.000
_diffrn_reflns_limit_h_min     -9
_diffrn_reflns_limit_h_max     9
_diffrn_reflns_limit_k_min     -35
_diffrn_reflns_limit_k_max     35
_diffrn_reflns_limit_l_min     -13
_diffrn_reflns_limit_l_max     13
_refine_special_details
;
Refinement of <i>F</i>^2^ against ALL reflections. The weighted <i>R</i>-factor
<i>wR</i> and goodness of fit <i>S</i> are based on <i>F</i>^2^, conventional
<i>R</i>-factors <i>R</i> are based on <i>F</i>, with <i>F</i> set to zero for
negative <i>F</i>^2^. The threshold expression of <i>F</i>^2^ >
\s(<i>F</i>^2^) is used only for calculating <i>R</i>-factors(gt) <i>etc</i>.
and is not relevant to the choice of reflections for refinement.
<i>R</i>-factors based on <i>F</i>^2^ are statistically about twice as large
as those based on <i>F</i>, and <i>R</i>- factors based on ALL data will be
even larger.
;
_reflns_number_total     4657
_reflns_number_gt     4131
_reflns_threshold_expression     I>2sigma(I)
_refine_ls_structure_factor_coef     Fsqd
_refine_ls_matrix_type     full
_refine_ls_R_factor_all     0.0452
_refine_ls_R_factor_gt     0.0413
_refine_ls_wR_factor_gt     0.1167
_refine_ls_wR_factor_ref     0.1205
_refine_ls_goodness_of_fit_ref     1.091
_refine_ls_restrained_S_all     1.091
_refine_ls_number_reflns     4657
_refine_ls_number_parameters     334
_refine_ls_number_restraints     0
_refine_ls_hydrogen_treatment     constr
_refine_ls_weighting_scheme     calc
_refine_ls_weighting_details
         'calc w=1/[\s^2^(Fo^2^)+(0.0645P)^2^+0.6531P] where P=(Fo^2^+2Fc^2^)/3'
_atom_sites_solution_hydrogens     geom
_atom_sites_solution_primary     direct
_atom_sites_solution_secondary     difmap
_refine_ls_shift/su_max     0.001
_refine_ls_shift/su_mean     0.000
_refine_diff_density_max     0.261
_refine_diff_density_min     -0.256
_refine_ls_extinction_method     'SHELXL97 (Sheldrick, 2008)'
_refine_ls_extinction_coef     0.0065(4)
_refine_ls_extinction_expression
                                  'Fc^*^=kFc[1+0.001xFc^2^\l^3^/sin(2\q)]^-1/4^'
loop_
    _atom_type_symbol
    _atom_type_description
    _atom_type_scat_dispersion_real
    _atom_type_scat_dispersion_imag
    _atom_type_scat_source
    'C' 'C' 0.0181 0.0091
                         'International Tables Vol C Tables 4.2.6.8 and 6.1.1.4'
    'H' 'H' 0.0000 0.0000
                         'International Tables Vol C Tables 4.2.6.8 and 6.1.1.4'
    'O' 'O' 0.0492 0.0322
                         'International Tables Vol C Tables 4.2.6.8 and 6.1.1.4'
_computing_data_collection     'PROCESS-AUTO (Rigaku, 1998)'
_computing_cell_refinement     'PROCESS-AUTO (Rigaku, 1998)'
_computing_data_reduction     'CrystalStructure (Rigaku/MSC, 2004)'
_computing_structure_solution     'SIR2004 (Burla <i>et al.</i>, 2005)'
_computing_structure_refinement     'SHELXL97 (Sheldrick, 2008)'
_computing_molecular_graphics     'ORTEPIII (Burnett & Johnson, 1996)'
_computing_publication_material     'SHELXL97 (Sheldrick, 2008)'
loop_
    _atom_site_type_symbol
    _atom_site_label
    _atom_site_fract_x
    _atom_site_fract_y
    _atom_site_fract_z
    _atom_site_U_iso_or_equiv
    _atom_site_adp_type
    _atom_site_calc_flag
    _atom_site_refinement_flags
    _atom_site_occupancy
    _atom_site_symmetry_multiplicity
    _atom_site_disorder_assembly
    _atom_site_disorder_group
    O O1 0.95452(13) 0.10635(4) 0.36709(9) 0.0395(3) Uani d . 1 1 . .
    O O2 0.76176(14) 0.18514(4) 0.40208(9) 0.0422(3) Uani d . 1 1 . .
    O O3 0.77613(16) 0.00902(3) 0.40754(9) 0.0468(3) Uani d . 1 1 . .
    O O4 0.79237(15) 0.22810(4) 0.69327(9) 0.0442(3) Uani d . 1 1 . .
    C C1 0.77923(17) 0.08017(4) 0.49609(12) 0.0308(3) Uani d . 1 1 . .
    C C2 0.76256(19) 0.03309(5) 0.50610(12) 0.0358(3) Uani d . 1 1 . .
    C C3 0.7396(2) 0.01203(5) 0.61097(14) 0.0427(4) Uani d . 1 1 . .
    H H3 0.7273 -0.0202 0.6153 0.051 Uiso calc R 1 1 . .
    C C4 0.7356(2) 0.03912(5) 0.70604(14) 0.0438(4) Uani d . 1 1 . .
    H H4 0.7187 0.0254 0.7772 0.053 Uiso calc R 1 1 . .
    C C5 0.75588(19) 0.08698(5) 0.70228(13) 0.0381(3) Uani d . 1 1 . .
    C C6 0.7490(2) 0.11343(6) 0.80360(14) 0.0465(4) Uani d . 1 1 . .
    H H6 0.7339 0.0984 0.8735 0.056 Uiso calc R 1 1 . .
    C C7 0.7631(2) 0.15955(6) 0.80389(13) 0.0454(4) Uani d . 1 1 . .
    H H7 0.7543 0.1767 0.8721 0.054 Uiso calc R 1 1 . .
    C C8 0.79116(19) 0.18170(5) 0.70152(13) 0.0364(3) Uani d . 1 1 . .
    C C9 0.80823(17) 0.15785(5) 0.60088(12) 0.0311(3) Uani d . 1 1 . .
    C C10 0.78159(17) 0.10901(5) 0.59634(12) 0.0313(3) Uani d . 1 1 . .
    C C11 0.80692(18) 0.09463(4) 0.37597(12) 0.0307(3) Uani d . 1 1 . .
    C C12 0.65793(18) 0.08897(4) 0.26807(12) 0.0321(3) Uani d . 1 1 . .
    C C13 0.6975(2) 0.06856(5) 0.16618(13) 0.0387(3) Uani d . 1 1 . .
    C C14 0.5607(2) 0.06311(5) 0.06553(13) 0.0480(4) Uani d . 1 1 . .
    H H14 0.5860 0.0482 -0.0019 0.058 Uiso calc R 1 1 . .
    C C15 0.3893(2) 0.07852(6) 0.06005(14) 0.0503(4) Uani d . 1 1 . .
    C C16 0.3537(2) 0.09796(5) 0.16122(15) 0.0458(4) Uani d . 1 1 . .
    H H16 0.2369 0.1088 0.1589 0.055 Uiso calc R 1 1 . .
    C C17 0.48211(19) 0.10231(5) 0.26663(13) 0.0353(3) Uani d . 1 1 . .
    C C18 0.85140(18) 0.18669(4) 0.50261(12) 0.0309(3) Uani d . 1 1 . .
    C C19 1.00640(18) 0.21930(4) 0.53521(11) 0.0305(3) Uani d . 1 1 . .
    C C20 0.97596(19) 0.26619(5) 0.51092(12) 0.0336(3) Uani d . 1 1 . .
    C C21 1.1143(2) 0.29681(5) 0.54902(12) 0.0359(3) Uani d . 1 1 . .
    H H21 1.0922 0.3286 0.5369 0.043 Uiso calc R 1 1 . .
    C C22 1.28434(19) 0.28241(5) 0.60434(12) 0.0357(3) Uani d . 1 1 . .
    C C23 1.31281(19) 0.23591(5) 0.62309(12) 0.0357(3) Uani d . 1 1 . .
    H H23 1.4293 0.2254 0.6579 0.043 Uiso calc R 1 1 . .
    C C24 1.17612(18) 0.20406(5) 0.59248(11) 0.0317(3) Uani d . 1 1 . .
    C C25 0.7598(2) -0.03941(5) 0.40790(15) 0.0455(4) Uani d . 1 1 . .
    H H25A 0.6384 -0.0477 0.4123 0.055 Uiso calc R 1 1 . .
    H H25B 0.8440 -0.0520 0.4768 0.055 Uiso calc R 1 1 . .
    H H25C 0.7858 -0.0519 0.3349 0.055 Uiso calc R 1 1 . .
    C C26 0.8348(3) 0.25455(6) 0.79970(17) 0.0618(5) Uani d . 1 1 . .
    H H26A 0.9325 0.2399 0.8564 0.074 Uiso calc R 1 1 . .
    H H26B 0.7303 0.2566 0.8344 0.074 Uiso calc R 1 1 . .
    H H26C 0.8709 0.2854 0.7814 0.074 Uiso calc R 1 1 . .
    C C27 0.8788(2) 0.05058(6) 0.16233(15) 0.0494(4) Uani d . 1 1 . .
    H H27A 0.9196 0.0296 0.2290 0.059 Uiso calc R 1 1 . .
    H H27B 0.9623 0.0762 0.1681 0.059 Uiso calc R 1 1 . .
    H H27C 0.8725 0.0343 0.0874 0.059 Uiso calc R 1 1 . .
    C C28 0.2463(3) 0.07440(8) -0.05266(18) 0.0767(7) Uani d . 1 1 . .
    H H28A 0.2448 0.1022 -0.1003 0.092 Uiso calc R 1 1 . .
    H H28B 0.1304 0.0705 -0.0324 0.092 Uiso calc R 1 1 . .
    H H28C 0.2711 0.0479 -0.0982 0.092 Uiso calc R 1 1 . .
    C C29 0.42200(19) 0.12170(5) 0.37219(13) 0.0398(3) Uani d . 1 1 . .
    H H29A 0.4376 0.0986 0.4352 0.048 Uiso calc R 1 1 . .
    H H29B 0.2963 0.1302 0.3485 0.048 Uiso calc R 1 1 . .
    H H29C 0.4931 0.1488 0.4014 0.048 Uiso calc R 1 1 . .
    C C30 1.2171(2) 0.15426(5) 0.62151(14) 0.0394(3) Uani d . 1 1 . .
    H H30A 1.1781 0.1462 0.6940 0.047 Uiso calc R 1 1 . .
    H H30B 1.3454 0.1491 0.6337 0.047 Uiso calc R 1 1 . .
    H H30C 1.1543 0.1352 0.5557 0.047 Uiso calc R 1 1 . .
    C C31 1.4320(2) 0.31654(5) 0.64281(15) 0.0475(4) Uani d . 1 1 . .
    H H31A 1.4434 0.3239 0.7269 0.057 Uiso calc R 1 1 . .
    H H31B 1.4048 0.3445 0.5953 0.057 Uiso calc R 1 1 . .
    H H31C 1.5439 0.3035 0.6313 0.057 Uiso calc R 1 1 . .
    C C32 0.7958(2) 0.28456(5) 0.45048(15) 0.0442(4) Uani d . 1 1 . .
    H H32A 0.7051 0.2718 0.4886 0.053 Uiso calc R 1 1 . .
    H H32B 0.7693 0.2758 0.3665 0.053 Uiso calc R 1 1 . .
    H H32C 0.7960 0.3180 0.4571 0.053 Uiso calc R 1 1 . .
loop_
    _atom_site_aniso_label
    _atom_site_aniso_U_11
    _atom_site_aniso_U_22
    _atom_site_aniso_U_33
    _atom_site_aniso_U_12
    _atom_site_aniso_U_13
    _atom_site_aniso_U_23
    O1 0.0345(5) 0.0438(6) 0.0404(6) -0.0039(4) 0.0090(4) 0.0047(4)
    O2 0.0482(6) 0.0403(6) 0.0350(6) -0.0085(4) 0.0023(5) 0.0027(4)
    O3 0.0756(8) 0.0246(5) 0.0426(6) 0.0006(5) 0.0183(5) 0.0012(4)
    O4 0.0570(7) 0.0351(5) 0.0450(6) -0.0031(5) 0.0210(5) -0.0096(4)
    C1 0.0301(7) 0.0292(7) 0.0325(7) -0.0001(5) 0.0060(5) 0.0036(5)
    C2 0.0391(8) 0.0315(7) 0.0362(7) 0.0001(6) 0.0072(6) 0.0024(6)
    C3 0.0519(9) 0.0318(7) 0.0440(8) -0.0024(6) 0.0100(7) 0.0091(6)
    C4 0.0529(9) 0.0416(8) 0.0382(8) -0.0021(7) 0.0130(7) 0.0128(6)
    C5 0.0389(8) 0.0414(8) 0.0342(7) -0.0010(6) 0.0088(6) 0.0051(6)
    C6 0.0581(10) 0.0502(9) 0.0340(8) -0.0015(7) 0.0162(7) 0.0057(6)
    C7 0.0535(9) 0.0515(9) 0.0342(8) -0.0009(7) 0.0161(7) -0.0054(6)
    C8 0.0353(7) 0.0374(7) 0.0372(7) -0.0014(6) 0.0097(6) -0.0032(6)
    C9 0.0286(7) 0.0321(7) 0.0324(7) -0.0006(5) 0.0062(5) 0.0000(5)
    C10 0.0289(7) 0.0330(7) 0.0318(7) 0.0000(5) 0.0061(5) 0.0031(5)
    C11 0.0344(7) 0.0234(6) 0.0349(7) 0.0007(5) 0.0092(6) 0.0005(5)
    C12 0.0383(7) 0.0258(6) 0.0321(7) -0.0053(5) 0.0076(6) 0.0038(5)
    C13 0.0527(9) 0.0300(7) 0.0351(7) -0.0083(6) 0.0130(6) 0.0006(6)
    C14 0.0721(12) 0.0388(8) 0.0333(8) -0.0163(8) 0.0120(7) -0.0025(6)
    C15 0.0599(11) 0.0436(9) 0.0397(8) -0.0170(8) -0.0053(7) 0.0063(7)
    C16 0.0405(8) 0.0410(8) 0.0508(9) -0.0075(6) -0.0007(7) 0.0079(7)
    C17 0.0364(7) 0.0298(7) 0.0386(8) -0.0059(5) 0.0057(6) 0.0059(5)
    C18 0.0335(7) 0.0264(6) 0.0334(7) 0.0027(5) 0.0090(6) -0.0021(5)
    C19 0.0354(7) 0.0276(6) 0.0299(6) -0.0009(5) 0.0105(5) -0.0011(5)
    C20 0.0391(8) 0.0301(7) 0.0340(7) 0.0015(5) 0.0134(6) 0.0001(5)
    C21 0.0471(8) 0.0257(6) 0.0383(7) -0.0007(6) 0.0170(6) -0.0013(5)
    C22 0.0411(8) 0.0336(7) 0.0352(7) -0.0060(6) 0.0147(6) -0.0068(6)
    C23 0.0345(7) 0.0368(7) 0.0359(7) -0.0008(6) 0.0079(6) -0.0038(6)
    C24 0.0358(7) 0.0301(7) 0.0300(7) 0.0002(5) 0.0089(5) -0.0017(5)
    C25 0.0571(10) 0.0264(7) 0.0514(9) -0.0004(6) 0.0084(7) 0.0006(6)
    C26 0.0659(12) 0.0492(10) 0.0612(11) 0.0019(9) -0.0051(9) -0.0211(8)
    C27 0.0612(10) 0.0424(9) 0.0512(9) -0.0043(7) 0.0262(8) -0.0096(7)
    C28 0.0904(16) 0.0686(13) 0.0539(11) -0.0208(11) -0.0208(10) 0.0034(10)
    C29 0.0332(7) 0.0397(8) 0.0472(9) 0.0016(6) 0.0105(6) 0.0059(6)
    C30 0.0392(8) 0.0314(7) 0.0456(8) 0.0026(6) 0.0051(6) 0.0006(6)
    C31 0.0489(9) 0.0403(8) 0.0551(10) -0.0114(7) 0.0151(7) -0.0115(7)
    C32 0.0467(9) 0.0338(7) 0.0508(9) 0.0070(6) 0.0081(7) 0.0027(6)
_geom_special_details
;
All e.s.d.'s (except the e.s.d. in the dihedral angle between two l.s. planes)
are estimated using the full covariance matrix. The cell e.s.d.'s are taken
into account individually in the estimation of e.s.d.'s in distances, angles
and torsion angles; correlations between e.s.d.'s in cell parameters are only
used when they are defined by crystal symmetry. An approximate (isotropic)
treatment of cell e.s.d.'s is used for estimating e.s.d.'s involving l.s.
planes.
;
loop_
    _geom_bond_atom_site_label_1
    _geom_bond_atom_site_label_2
    _geom_bond_site_symmetry_2
    _geom_bond_distance
    _geom_bond_publ_flag
    O1 C11 . 1.2155(17) ?
    O2 C18 . 1.2133(17) ?
    O3 C2 . 1.3624(17) ?
    O3 C25 . 1.4217(17) ?
    O4 C8 . 1.3600(18) ?
    O4 C26 . 1.4279(19) ?
    C1 C2 . 1.3895(19) ?
    C1 C10 . 1.4297(19) ?
    C1 C11 . 1.5111(18) ?
    C2 C3 . 1.405(2) ?
    C3 C4 . 1.360(2) ?
    C3 H3 . 0.9500 ?
    C4 C5 . 1.410(2) ?
    C4 H4 . 0.9500 ?
    C5 C6 . 1.414(2) ?
    C5 C10 . 1.4357(19) ?
    C6 C7 . 1.353(2) ?
    C6 H6 . 0.9500 ?
    C7 C8 . 1.407(2) ?
    C7 H7 . 0.9500 ?
    C8 C9 . 1.3873(19) ?
    C9 C10 . 1.4418(19) ?
    C9 C18 . 1.5100(18) ?
    C11 C12 . 1.5051(19) ?
    C12 C17 . 1.408(2) ?
    C12 C13 . 1.413(2) ?
    C13 C14 . 1.395(2) ?
    C13 C27 . 1.504(2) ?
    C14 C15 . 1.385(3) ?
    C14 H14 . 0.9500 ?
    C15 C16 . 1.382(3) ?
    C15 C28 . 1.513(2) ?
    C16 C17 . 1.394(2) ?
    C16 H16 . 0.9500 ?
    C17 C29 . 1.509(2) ?
    C18 C19 . 1.5102(18) ?
    C19 C24 . 1.4020(19) ?
    C19 C20 . 1.4085(18) ?
    C20 C21 . 1.388(2) ?
    C20 C32 . 1.509(2) ?
    C21 C22 . 1.390(2) ?
    C21 H21 . 0.9500 ?
    C22 C23 . 1.387(2) ?
    C22 C31 . 1.505(2) ?
    C23 C24 . 1.3923(19) ?
    C23 H23 . 0.9500 ?
    C24 C30 . 1.5115(19) ?
    C25 H25A . 0.9800 ?
    C25 H25B . 0.9800 ?
    C25 H25C . 0.9800 ?
    C26 H26A . 0.9800 ?
    C26 H26B . 0.9800 ?
    C26 H26C . 0.9800 ?
    C27 H27A . 0.9800 ?
    C27 H27B . 0.9800 ?
    C27 H27C . 0.9800 ?
    C28 H28A . 0.9800 ?
    C28 H28B . 0.9800 ?
    C28 H28C . 0.9800 ?
    C29 H29A . 0.9800 ?
    C29 H29B . 0.9800 ?
    C29 H29C . 0.9800 ?
    C30 H30A . 0.9800 ?
    C30 H30B . 0.9800 ?
    C30 H30C . 0.9800 ?
    C31 H31A . 0.9800 ?
    C31 H31B . 0.9800 ?
    C31 H31C . 0.9800 ?
    C32 H32A . 0.9800 ?
    C32 H32B . 0.9800 ?
    C32 H32C . 0.9800 ?
loop_
    _geom_angle_atom_site_label_1
    _geom_angle_atom_site_label_2
    _geom_angle_atom_site_label_3
    _geom_angle_site_symmetry_1
    _geom_angle_site_symmetry_3
    _geom_angle
    _geom_angle_publ_flag
    C2 O3 C25 . . 119.24(11) ?
    C8 O4 C26 . . 118.92(13) ?
    C2 C1 C10 . . 120.10(12) ?
    C2 C1 C11 . . 112.84(12) ?
    C10 C1 C11 . . 126.90(11) ?
    O3 C2 C1 . . 114.59(12) ?
    O3 C2 C3 . . 122.87(13) ?
    C1 C2 C3 . . 122.51(13) ?
    C4 C3 C2 . . 118.13(14) ?
    C4 C3 H3 . . 120.9 ?
    C2 C3 H3 . . 120.9 ?
    C3 C4 C5 . . 122.03(13) ?
    C3 C4 H4 . . 119.0 ?
    C5 C4 H4 . . 119.0 ?
    C4 C5 C6 . . 119.49(13) ?
    C4 C5 C10 . . 120.59(13) ?
    C6 C5 C10 . . 119.92(14) ?
    C7 C6 C5 . . 121.95(14) ?
    C7 C6 H6 . . 119.0 ?
    C5 C6 H6 . . 119.0 ?
    C6 C7 C8 . . 118.95(14) ?
    C6 C7 H7 . . 120.5 ?
    C8 C7 H7 . . 120.5 ?
    O4 C8 C9 . . 116.04(12) ?
    O4 C8 C7 . . 121.52(13) ?
    C9 C8 C7 . . 122.33(14) ?
    C8 C9 C10 . . 119.26(12) ?
    C8 C9 C18 . . 115.35(12) ?
    C10 C9 C18 . . 125.38(11) ?
    C1 C10 C5 . . 116.56(12) ?
    C1 C10 C9 . . 126.13(12) ?
    C5 C10 C9 . . 117.31(12) ?
    O1 C11 C12 . . 121.21(12) ?
    O1 C11 C1 . . 118.92(12) ?
    C12 C11 C1 . . 119.47(11) ?
    C17 C12 C13 . . 119.60(13) ?
    C17 C12 C11 . . 122.37(12) ?
    C13 C12 C11 . . 118.02(13) ?
    C14 C13 C12 . . 118.63(15) ?
    C14 C13 C27 . . 118.13(14) ?
    C12 C13 C27 . . 123.19(14) ?
    C15 C14 C13 . . 122.58(15) ?
    C15 C14 H14 . . 118.7 ?
    C13 C14 H14 . . 118.7 ?
    C16 C15 C14 . . 117.59(14) ?
    C16 C15 C28 . . 121.12(18) ?
    C14 C15 C28 . . 121.29(17) ?
    C15 C16 C17 . . 122.69(16) ?
    C15 C16 H16 . . 118.7 ?
    C17 C16 H16 . . 118.7 ?
    C16 C17 C12 . . 118.71(14) ?
    C16 C17 C29 . . 116.99(14) ?
    C12 C17 C29 . . 124.30(12) ?
    O2 C18 C9 . . 121.68(12) ?
    O2 C18 C19 . . 120.87(12) ?
    C9 C18 C19 . . 117.39(11) ?
    C24 C19 C20 . . 120.01(12) ?
    C24 C19 C18 . . 121.45(12) ?
    C20 C19 C18 . . 118.50(12) ?
    C21 C20 C19 . . 118.83(13) ?
    C21 C20 C32 . . 118.81(13) ?
    C19 C20 C32 . . 122.29(13) ?
    C20 C21 C22 . . 122.09(13) ?
    C20 C21 H21 . . 119.0 ?
    C22 C21 H21 . . 119.0 ?
    C23 C22 C21 . . 117.98(13) ?
    C23 C22 C31 . . 121.37(14) ?
    C21 C22 C31 . . 120.65(13) ?
    C22 C23 C24 . . 122.10(13) ?
    C22 C23 H23 . . 119.0 ?
    C24 C23 H23 . . 119.0 ?
    C23 C24 C19 . . 118.85(12) ?
    C23 C24 C30 . . 118.60(12) ?
    C19 C24 C30 . . 122.55(12) ?
    O3 C25 H25A . . 109.5 ?
    O3 C25 H25B . . 109.5 ?
    H25A C25 H25B . . 109.5 ?
    O3 C25 H25C . . 109.5 ?
    H25A C25 H25C . . 109.5 ?
    H25B C25 H25C . . 109.5 ?
    O4 C26 H26A . . 109.5 ?
    O4 C26 H26B . . 109.5 ?
    H26A C26 H26B . . 109.5 ?
    O4 C26 H26C . . 109.5 ?
    H26A C26 H26C . . 109.5 ?
    H26B C26 H26C . . 109.5 ?
    C13 C27 H27A . . 109.5 ?
    C13 C27 H27B . . 109.5 ?
    H27A C27 H27B . . 109.5 ?
    C13 C27 H27C . . 109.5 ?
    H27A C27 H27C . . 109.5 ?
    H27B C27 H27C . . 109.5 ?
    C15 C28 H28A . . 109.5 ?
    C15 C28 H28B . . 109.5 ?
    H28A C28 H28B . . 109.5 ?
    C15 C28 H28C . . 109.5 ?
    H28A C28 H28C . . 109.5 ?
    H28B C28 H28C . . 109.5 ?
    C17 C29 H29A . . 109.5 ?
    C17 C29 H29B . . 109.5 ?
    H29A C29 H29B . . 109.5 ?
    C17 C29 H29C . . 109.5 ?
    H29A C29 H29C . . 109.5 ?
    H29B C29 H29C . . 109.5 ?
    C24 C30 H30A . . 109.5 ?
    C24 C30 H30B . . 109.5 ?
    H30A C30 H30B . . 109.5 ?
    C24 C30 H30C . . 109.5 ?
    H30A C30 H30C . . 109.5 ?
    H30B C30 H30C . . 109.5 ?
    C22 C31 H31A . . 109.5 ?
    C22 C31 H31B . . 109.5 ?
    H31A C31 H31B . . 109.5 ?
    C22 C31 H31C . . 109.5 ?
    H31A C31 H31C . . 109.5 ?
    H31B C31 H31C . . 109.5 ?
    C20 C32 H32A . . 109.5 ?
    C20 C32 H32B . . 109.5 ?
    H32A C32 H32B . . 109.5 ?
    C20 C32 H32C . . 109.5 ?
    H32A C32 H32C . . 109.5 ?
    H32B C32 H32C . . 109.5 ?
loop_
    _geom_torsion_atom_site_label_1
    _geom_torsion_atom_site_label_2
    _geom_torsion_atom_site_label_3
    _geom_torsion_atom_site_label_4
    _geom_torsion_site_symmetry_1
    _geom_torsion_site_symmetry_2
    _geom_torsion_site_symmetry_3
    _geom_torsion_site_symmetry_4
    _geom_torsion
    _geom_torsion_publ_flag
    C25 O3 C2 C1 . . . . -179.58(13) ?
    C25 O3 C2 C3 . . . . 2.5(2) ?
    C10 C1 C2 O3 . . . . -175.05(12) ?
    C11 C1 C2 O3 . . . . 0.71(17) ?
    C10 C1 C2 C3 . . . . 2.9(2) ?
    C11 C1 C2 C3 . . . . 178.64(13) ?
    O3 C2 C3 C4 . . . . 177.08(14) ?
    C1 C2 C3 C4 . . . . -0.7(2) ?
    C2 C3 C4 C5 . . . . -0.8(2) ?
    C3 C4 C5 C6 . . . . 179.44(15) ?
    C3 C4 C5 C10 . . . . 0.1(2) ?
    C4 C5 C6 C7 . . . . -178.31(16) ?
    C10 C5 C6 C7 . . . . 1.1(2) ?
    C5 C6 C7 C8 . . . . -2.0(3) ?
    C26 O4 C8 C9 . . . . -159.31(14) ?
    C26 O4 C8 C7 . . . . 24.5(2) ?
    C6 C7 C8 O4 . . . . 174.71(15) ?
    C6 C7 C8 C9 . . . . -1.3(2) ?
    O4 C8 C9 C10 . . . . -170.79(12) ?
    C7 C8 C9 C10 . . . . 5.4(2) ?
    O4 C8 C9 C18 . . . . 8.21(18) ?
    C7 C8 C9 C18 . . . . -175.61(13) ?
    C2 C1 C10 C5 . . . . -3.44(19) ?
    C11 C1 C10 C5 . . . . -178.55(12) ?
    C2 C1 C10 C9 . . . . 176.19(13) ?
    C11 C1 C10 C9 . . . . 1.1(2) ?
    C4 C5 C10 C1 . . . . 2.0(2) ?
    C6 C5 C10 C1 . . . . -177.33(13) ?
    C4 C5 C10 C9 . . . . -177.62(13) ?
    C6 C5 C10 C9 . . . . 3.0(2) ?
    C8 C9 C10 C1 . . . . 174.28(13) ?
    C18 C9 C10 C1 . . . . -4.6(2) ?
    C8 C9 C10 C5 . . . . -6.08(19) ?
    C18 C9 C10 C5 . . . . 175.03(12) ?
    C2 C1 C11 O1 . . . . -104.69(15) ?
    C10 C1 C11 O1 . . . . 70.72(18) ?
    C2 C1 C11 C12 . . . . 68.13(16) ?
    C10 C1 C11 C12 . . . . -116.46(15) ?
    O1 C11 C12 C17 . . . . -141.06(14) ?
    C1 C11 C12 C17 . . . . 46.28(17) ?
    O1 C11 C12 C13 . . . . 40.34(18) ?
    C1 C11 C12 C13 . . . . -132.32(13) ?
    C17 C12 C13 C14 . . . . 1.36(19) ?
    C11 C12 C13 C14 . . . . -179.99(12) ?
    C17 C12 C13 C27 . . . . -176.01(13) ?
    C11 C12 C13 C27 . . . . 2.63(19) ?
    C12 C13 C14 C15 . . . . 2.6(2) ?
    C27 C13 C14 C15 . . . . -179.89(14) ?
    C13 C14 C15 C16 . . . . -3.2(2) ?
    C13 C14 C15 C28 . . . . 176.61(15) ?
    C14 C15 C16 C17 . . . . -0.2(2) ?
    C28 C15 C16 C17 . . . . 179.99(15) ?
    C15 C16 C17 C12 . . . . 4.0(2) ?
    C15 C16 C17 C29 . . . . -176.53(14) ?
    C13 C12 C17 C16 . . . . -4.53(19) ?
    C11 C12 C17 C16 . . . . 176.88(12) ?
    C13 C12 C17 C29 . . . . 176.08(13) ?
    C11 C12 C17 C29 . . . . -2.5(2) ?
    C8 C9 C18 O2 . . . . -126.39(14) ?
    C10 C9 C18 O2 . . . . 52.54(19) ?
    C8 C9 C18 C19 . . . . 50.95(16) ?
    C10 C9 C18 C19 . . . . -130.12(13) ?
    O2 C18 C19 C24 . . . . -127.50(14) ?
    C9 C18 C19 C24 . . . . 55.14(17) ?
    O2 C18 C19 C20 . . . . 54.91(18) ?
    C9 C18 C19 C20 . . . . -122.46(13) ?
    C24 C19 C20 C21 . . . . -2.66(19) ?
    C18 C19 C20 C21 . . . . 174.97(12) ?
    C24 C19 C20 C32 . . . . -179.48(13) ?
    C18 C19 C20 C32 . . . . -1.85(19) ?
    C19 C20 C21 C22 . . . . 3.7(2) ?
    C32 C20 C21 C22 . . . . -179.37(13) ?
    C20 C21 C22 C23 . . . . -1.2(2) ?
    C20 C21 C22 C31 . . . . 179.04(13) ?
    C21 C22 C23 C24 . . . . -2.5(2) ?
    C31 C22 C23 C24 . . . . 177.31(13) ?
    C22 C23 C24 C19 . . . . 3.4(2) ?
    C22 C23 C24 C30 . . . . -177.05(13) ?
    C20 C19 C24 C23 . . . . -0.79(19) ?
    C18 C19 C24 C23 . . . . -178.34(12) ?
    C20 C19 C24 C30 . . . . 179.71(12) ?
    C18 C19 C24 C30 . . . . 2.15(19) ?
loop_
    _geom_hbond_atom_site_label_D
    _geom_hbond_atom_site_label_H
    _geom_hbond_atom_site_label_A
    _geom_hbond_site_symmetry_A
    _geom_hbond_distance_DH
    _geom_hbond_distance_HA
    _geom_hbond_distance_DA
    _geom_hbond_angle_DHA
    C29 H29C O2 1_555 0.98 2.33 3.1669(19) 143
data_global
_journal_date_recd_electronic     2011-11-17
_journal_date_accepted     2011-11-30
_journal_name_full     'Acta Crystallographica, Section E'
_journal_year     2012
_journal_volume     68
_journal_issue      1
_journal_page_first     o23
_journal_page_last     o23
_journal_paper_category     QO
_journal_paper_doi     10.1107/S1600536811051579
_journal_coeditor_code     VM2138
_publ_contact_author_name     'Akiko Okamoto'
_publ_contact_author_address
;
Department of Organic and Polymer Materials Chemistry
Tokyo University of Agriculture & Technology
2-24-16 Naka-machi
Koganei
Tokyo 184-8588
Japan
;
_publ_contact_author_email     aokamoto@cc.tuat.ac.jp
_publ_contact_author_fax     '+81-42-388-7291'
_publ_contact_author_phone     '+81-42-388-7601'
_publ_section_title
;\
[2,7-Dimethoxy-8-(2,4,6-trimethylbenzoyl)naphthalen-1-yl](2,4,6-\
trimethylphenyl)methanone
;
loop_
    _publ_author_name
    _publ_author_footnote
    _publ_author_address
    'Muto, Toyokazu' .
;
Department of Organic and Polymer Materials Chemistry
Tokyo University of Agriculture & Technology
2-24-16 Naka-machi
Koganei
Tokyo 184-8588
Japan
;
    'Sasagawa, Kosuke' .
;
Department of Organic and Polymer Materials Chemistry
Tokyo University of Agriculture & Technology
2-24-16 Naka-machi
Koganei
Tokyo 184-8588
Japan
;
    'Okamoto, Akiko' .
;
Department of Organic and Polymer Materials Chemistry
Tokyo University of Agriculture & Technology
2-24-16 Naka-machi
Koganei
Tokyo 184-8588
Japan
;
    'Oike, Hideaki' .
;
Department of Organic and Polymer Materials Chemistry
Tokyo University of Agriculture & Technology
2-24-16 Naka-machi
Koganei
Tokyo 184-8588
Japan
;
    'Yonezawa, Noriyuki' .
;
Department of Organic and Polymer Materials Chemistry
Tokyo University of Agriculture & Technology
2-24-16 Naka-machi
Koganei
Tokyo 184-8588
Japan
;
