# Supplementary material for: [2,7-Dimeth­oxy-8-(2,4,6-trimethyl­benzo­yl)naphthalen-1-yl](2,4,6-trimethyl­phen­yl)methanone
Source: Acta Crystallogr Sect E Struct Rep Online. 2011 Dec 3;68(Pt 1):o23. doi: 10.1107/S1600536811051579 (PMC3254363; doi:10.1107/S1600536811051579)
Supplement: Supplementary file 2 [file e-68-00o23-Isup2.hkl]

#
# h,k,l, Fc-squared, Fo-squared, sigma(Fo-squared) and status flag
#
data_I
_shelx_title ' YonezawaLab_111026_2_'
_shelx_refln_list_code          4
_shelx_F_calc_maximum      294.39
_exptl_crystal_F_000      1024.00
_reflns_d_resolution_high  0.8302
 
loop_
 _symmetry_equiv_pos_as_xyz
 'x, y, z'
 '-x+1/2, y+1/2, -z+1/2'
 '-x, -y, -z'
 'x-1/2, -y-1/2, z-1/2'
 
_cell_length_a     7.7169
_cell_length_b    29.2344
_cell_length_c    11.5567
_cell_angle_alpha  90.000
_cell_angle_beta  102.879
_cell_angle_gamma  90.000
 
_shelx_F_squared_multiplier     1.000
 
loop_
 _refln_index_h
 _refln_index_k
 _refln_index_l
 _refln_F_squared_calc
 _refln_F_squared_meas
 _refln_F_squared_sigma
 _refln_observed_status
   2   0   0    86663.63    85822.79   4224.55 o
   4   0   0    12082.49    12074.66    265.83 o
   6   0   0      413.38      364.72     13.91 o
   8   0   0        5.42        4.54      1.52 o
   1   1   0       59.75       64.49      0.94 o
   2   1   0    14765.32    14732.73    208.76 o
   3   1   0      887.86      813.02      5.68 o
   4   1   0     1074.96     1094.32      9.19 o
   5   1   0     1030.74     1067.55     15.28 o
   6   1   0     1603.66     1605.37     37.25 o
   7   1   0      406.21      399.08     11.34 o
   8   1   0       62.44       57.89      2.32 o
   9   1   0       54.20       69.51      5.38 o
   0   2   0     1118.67     1067.04     19.69 o
   1   2   0    26086.68    25445.87    902.70 o
   2   2   0     1179.46     1230.08      9.90 o
   3   2   0     3522.65     3887.69     36.09 o
   4   2   0      154.77      120.84      2.12 o
   5   2   0     1163.37     1175.82     18.57 o
   6   2   0      974.63      956.09     22.07 o
   7   2   0       11.02       10.13      2.01 o
   8   2   0      157.96      142.95      3.66 o
   9   2   0        0.65        0.55      2.23 o
   1   3   0     1202.07     1213.71      9.14 o
   2   3   0       46.02       48.17      0.65 o
   3   3   0      979.77     1013.64      7.55 o
   4   3   0     1706.98     1746.46     15.30 o
   5   3   0     1262.42     1237.45     16.94 o
   6   3   0      118.46      119.79      4.44 o
   7   3   0      255.74      236.65      5.26 o
   8   3   0        2.36       -0.82      0.98 o
   9   3   0        1.98        0.41      1.87 o
   0   4   0        7.28        9.47      0.78 o
   1   4   0      154.16      161.35      1.79 o
   2   4   0     1561.58     1527.08     11.09 o
   3   4   0      187.78      232.07      1.94 o
   4   4   0      160.25      176.21      2.42 o
   5   4   0       31.03       43.50      1.34 o
   6   4   0       39.57       37.47      2.51 o
   7   4   0      161.10      170.95      4.23 o
   8   4   0       24.75       28.64      2.01 o
   9   4   0        2.23        3.42      2.18 o
   1   5   0     5496.07     5236.95     69.45 o
   2   5   0      119.81      118.67      1.55 o
   3   5   0      876.87      947.01      7.13 o
   4   5   0      336.38      321.28      2.55 o
   5   5   0       79.58       87.37      1.75 o
   6   5   0        9.08        7.96      1.29 o
   7   5   0       77.24       72.14      3.35 o
   8   5   0        1.82        3.03      1.21 o
   0   6   0    17116.08    17043.44    344.35 o
   1   6   0     3467.31     3376.10     33.38 o
   2   6   0      851.84      934.71      7.89 o
   3   6   0      167.57      179.41      1.64 o
   4   6   0       15.86       16.34      0.53 o
   5   6   0       40.34       42.61      1.09 o
   6   6   0      413.21      409.42     10.20 o
   7   6   0      327.18      324.80      7.92 o
   8   6   0        3.93        6.98      1.39 o
   1   7   0      655.47      733.19      5.62 o
   2   7   0     1883.39     2041.73     15.59 o
   3   7   0      497.97      607.24      4.56 o
   4   7   0       21.50       24.54      0.67 o
   5   7   0       29.88       28.01      1.01 o
   6   7   0      503.17      498.53      9.62 o
   7   7   0        0.73        1.72      1.30 o
   8   7   0        0.83        1.57      1.06 o
   0   8   0     3549.92     3476.06     76.37 o
   1   8   0      241.58      250.66      2.06 o
   2   8   0      630.58      752.29      4.72 o
   3   8   0      411.67      455.61      2.83 o
   4   8   0      400.27      410.72      3.52 o
   5   8   0       34.56       33.73      1.20 o
   6   8   0       58.78       54.20      2.61 o
   7   8   0        3.14        2.52      1.31 o
   8   8   0       18.76       17.03      1.68 o
   1   9   0      495.24      458.80      3.12 o
   2   9   0      123.22      124.53      1.35 o
   3   9   0      516.70      446.07      3.47 o
   4   9   0        0.00        0.23      0.35 o
   5   9   0      126.87      117.55      3.15 o
   6   9   0       62.77       60.02      2.67 o
   7   9   0       42.90       48.61      2.78 o
   8   9   0       76.88       77.51      2.60 o
   0  10   0     7144.36     7240.35    136.89 o
   1  10   0     1757.57     1845.70     12.58 o
   2  10   0       42.95       58.10      0.79 o
   3  10   0      313.11      329.09      3.07 o
   4  10   0      157.39      161.78      2.04 o
   5  10   0        6.96        6.97      1.02 o
   6  10   0        8.54        7.81      1.39 o
   7  10   0      291.47      296.99      6.64 o
   8  10   0       10.53        7.44      1.48 o
   1  11   0      240.34      235.10      1.78 o
   2  11   0       30.15        9.68      0.42 o
   3  11   0        6.20        6.16      0.65 o
   4  11   0      148.83      164.26      2.10 o
   5  11   0      162.31      169.43      3.40 o
   6  11   0      351.72      368.89     11.76 o
   7  11   0      451.03      448.95      9.27 o
   8  11   0        6.09        4.73      1.38 o
   0  12   0     1165.02     1206.89     12.05 o
   1  12   0     8223.03     8402.29    104.31 o
   2  12   0     1391.01     1542.62     11.13 o
   3  12   0     1000.67     1099.08     10.32 o
   4  12   0       58.43       63.37      1.32 o
   5  12   0      683.38      683.04     11.61 o
   6  12   0       71.77       77.50      2.44 o
   7  12   0       15.37       15.67      1.53 o
   8  12   0       12.76       10.53      1.79 o
   1  13   0      900.26     1066.42      7.57 o
   2  13   0     3031.60     3297.34     29.97 o
   3  13   0        0.18        3.11      0.44 o
   4  13   0      103.91      103.82      1.73 o
   5  13   0       56.40       51.97      2.00 o
   6  13   0      344.34      329.77      7.11 o
   7  13   0       62.26       63.03      2.50 o
   8  13   0       11.00       10.32      2.06 o
   0  14   0     1081.87     1139.87     11.62 o
   1  14   0     1090.91     1355.51      9.65 o
   2  14   0        4.63        6.30      0.42 o
   3  14   0     2022.85     2242.67     20.69 o
   4  14   0       67.85       77.91      1.74 o
   5  14   0       88.29       83.15      2.44 o
   6  14   0       63.18       55.62      1.94 o
   7  14   0        3.14        4.24      1.18 o
   8  14   0        7.67        7.65      2.60 o
   1  15   0       88.38       73.77      0.92 o
   2  15   0      672.49      616.51      4.14 o
   3  15   0       60.15       87.92      1.40 o
   4  15   0      159.75      177.14      3.01 o
   5  15   0        1.87        7.86      0.94 o
   6  15   0       12.46        8.94      1.20 o
   7  15   0      532.56      561.91     20.60 o
   8  15   0       81.19      102.59      4.32 o
   0  16   0     1651.51     2041.20     23.85 o
   1  16   0       69.82       65.61      0.87 o
   2  16   0      818.69      972.23      7.31 o
   3  16   0       20.34       10.30      0.80 o
   4  16   0      694.24      687.86     10.27 o
   5  16   0        6.49        7.23      1.22 o
   6  16   0      129.59      112.07      3.09 o
   7  16   0        2.55        3.66      1.21 o
   8  16   0       29.07       36.86      5.10 o
   1  17   0        0.58        1.09      0.43 o
   2  17   0      249.69      222.11      2.16 o
   3  17   0       94.38      115.18      2.20 o
   4  17   0       65.99       65.44      2.20 o
   5  17   0      216.07      193.92      4.39 o
   6  17   0      190.39      177.86      4.37 o
   7  17   0       78.08       78.51      3.17 o
   0  18   0      566.73      615.93      7.42 o
   1  18   0      655.71      682.89      5.88 o
   2  18   0      195.13      224.08      2.34 o
   3  18   0      615.92      600.42      8.82 o
   4  18   0      464.56      441.26      7.14 o
   5  18   0       34.56       31.29      1.96 o
   6  18   0        0.08        2.28      1.09 o
   7  18   0        0.38       -0.19      0.97 o
   1  19   0      162.29      175.53      2.23 o
   2  19   0      152.64      156.99      2.07 o
   3  19   0       25.39       33.25      1.96 o
   4  19   0       70.18       71.07      2.81 o
   5  19   0      108.15       86.42      2.45 o
   6  19   0       61.74       55.70      2.69 o
   7  19   0        3.22        1.96      0.78 o
   0  20   0       22.65       26.94      1.44 o
   1  20   0        5.34        9.05      0.89 o
   2  20   0       22.20       24.80      1.59 o
   3  20   0        5.94       10.11      1.38 o
   4  20   0      247.66      248.56      5.17 o
   5  20   0       40.16       40.52      2.10 o
   6  20   0      141.31      148.05      4.00 o
   7  20   0        2.27        1.63      0.89 o
   1  21   0        3.92        9.72      0.94 o
   2  21   0      285.07      277.41      4.78 o
   3  21   0      130.09      144.21      4.16 o
   4  21   0       35.83       41.21      1.95 o
   5  21   0       98.88       79.21      2.85 o
   6  21   0       14.01        8.77      1.32 o
   7  21   0      111.40      124.61      3.90 o
   0  22   0      265.37      272.08      6.04 o
   1  22   0      113.25      105.62      2.36 o
   2  22   0       85.87       93.78      2.75 o
   3  22   0       87.33       79.16      3.15 o
   4  22   0       16.08       18.01      1.48 o
   5  22   0       41.42       46.68      1.77 o
   6  22   0       17.15       13.62      1.54 o
   7  22   0       27.79       37.97      4.23 o
   1  23   0      107.23      102.29      2.40 o
   2  23   0      570.76      552.75      8.26 o
   3  23   0       45.47       40.73      2.42 o
   4  23   0      189.56      194.24      4.95 o
   5  23   0       53.75       45.81      1.96 o
   6  23   0       53.46       59.92      2.07 o
   0  24   0      190.24      192.21      4.42 o
   1  24   0      469.59      470.44      6.46 o
   2  24   0      285.46      274.77      4.82 o
   3  24   0       15.65       17.73      1.95 o
   4  24   0      107.31      123.01      3.70 o
   5  24   0        0.10        0.69      0.76 o
   6  24   0       59.97       65.40      2.12 o
   1  25   0      208.99      199.54      3.34 o
   2  25   0       85.57       94.66      3.01 o
   3  25   0        0.69        2.25      1.24 o
   4  25   0       15.81       17.60      1.83 o
   5  25   0       29.96       31.72      1.69 o
   6  25   0       10.91        9.23      1.44 o
   0  26   0      694.66      590.52     11.29 o
   1  26   0       70.93       70.30      1.91 o
   2  26   0      506.41      442.09      9.47 o
   3  26   0       14.78       15.93      1.86 o
   4  26   0      373.94      395.36      7.53 o
   5  26   0       23.57       25.59      1.53 o
   6  26   0      168.64      188.18      5.05 o
   1  27   0      431.13      383.94      6.53 o
   2  27   0       24.13       29.58      2.86 o
   3  27   0       42.49       34.04      2.30 o
   4  27   0        8.42        9.71      1.43 o
   5  27   0       51.93       51.18      2.62 o
   0  28   0       83.85       79.95      3.65 o
   1  28   0      726.80      631.45      9.02 o
   2  28   0        7.26        6.16      1.18 o
   3  28   0      340.02      310.71      6.50 o
   4  28   0      241.39      271.50      5.24 o
   5  28   0        0.94        0.83      0.90 o
   1  29   0      179.94      175.52      3.54 o
   2  29   0      177.36      174.99      3.96 o
   3  29   0       79.28       88.75      3.55 o
   4  29   0        0.26        0.58      0.90 o
   5  29   0      128.62      165.33      5.37 o
   0  30   0       79.27       83.24      2.94 o
   1  30   0       63.16       66.48      1.97 o
   2  30   0      163.81      154.11      4.84 o
   3  30   0        0.29        1.09      1.00 o
   4  30   0        2.53        2.60      1.22 o
   1  31   0       10.88       10.41      1.04 o
   2  31   0       79.28       82.01      2.80 o
   3  31   0       25.47       16.37      1.50 o
   4  31   0       67.65       71.43      2.79 o
   0  32   0       92.65       84.62      3.59 o
   1  32   0       27.06       26.79      1.29 o
   2  32   0       46.11       48.50      3.03 o
   3  32   0       31.64       37.44      2.82 o
   1  33   0        2.38        1.05      0.77 o
   2  33   0       77.50       79.84      2.64 o
   3  33   0        2.81        2.74      1.10 o
   0  34   0       44.80       34.66      4.55 o
   1  34   0       29.05       29.44      3.61 o
   2  34   0        4.25        2.93      1.15 o
   1  35   0       16.62       13.05      3.26 o
  -9   0   1       19.72        7.31      1.60 o
  -7   0   1       27.52       30.84      3.26 o
  -5   0   1     1385.03     1289.58     25.38 o
  -3   0   1       41.46       40.09      1.13 o
  -1   0   1     9772.90     9747.45    141.71 o
   1   0   1    16659.61    16988.96    472.78 o
   3   0   1     9690.74     9792.66    194.92 o
   5   0   1     3356.77     3503.85    122.28 o
   7   0   1      461.35      429.35     13.83 o
  -9   1   1       91.86      107.60      6.94 o
  -8   1   1        0.09       -0.30      0.86 o
  -7   1   1       17.36       13.58      1.53 o
  -6   1   1       10.26       17.24      1.65 o
  -5   1   1      964.48      936.97     12.35 o
  -4   1   1     5777.71     6334.32     78.26 o
  -3   1   1     8664.19     8730.66    108.59 o
  -2   1   1     2673.75     2834.64     23.80 o
  -1   1   1     5983.88     5731.77     51.74 o
   0   1   1    10279.53     8925.40    255.89 o
   1   1   1       19.24       17.52      0.54 o
   2   1   1    16567.38    17056.47    281.59 o
   3   1   1        3.21        6.01      0.45 o
   4   1   1     1091.15     1076.75      8.96 o
   5   1   1       97.84      111.07      6.55 o
   6   1   1      120.38      113.98      4.57 o
   7   1   1        0.14        1.22      1.31 o
   8   1   1        1.09        2.14      1.10 o
  -9   2   1       16.06       10.18      1.90 o
  -8   2   1        0.13        0.05      0.75 o
  -7   2   1       87.13       82.12      2.81 o
  -6   2   1       34.66       42.02      2.45 o
  -5   2   1      252.15      263.93      3.55 o
  -4   2   1     1595.01     1520.68     15.05 o
  -3   2   1        4.05        3.34      0.32 o
  -2   2   1     8949.85     8677.00    102.49 o
  -1   2   1       25.63       31.16      0.47 o
   0   2   1      910.18      875.59     12.98 o
   1   2   1     2057.24     1920.09     18.26 o
   2   2   1    24170.58    25172.32    427.48 o
   3   2   1      170.93      220.22      1.82 o
   4   2   1     2035.29     2102.62     19.57 o
   5   2   1       50.79       52.10      2.45 o
   6   2   1     1025.22      980.26     21.30 o
   7   2   1      447.49      414.51     12.00 o
   8   2   1      105.61      104.36      7.26 o
  -9   3   1        0.01        0.96      1.33 o
  -8   3   1        2.92        1.76      0.94 o
  -7   3   1        0.82        0.20      0.89 o
  -6   3   1      313.39      299.32      5.31 o
  -5   3   1       10.04        8.71      0.90 o
  -4   3   1      199.13      209.23      2.64 o
  -3   3   1     1103.81     1243.46      8.48 o
  -2   3   1      608.93      532.07      4.21 o
  -1   3   1     9322.35     8692.08    110.28 o
   0   3   1      200.87      209.24      1.93 o
   1   3   1     2995.31     3019.43     26.33 o
   2   3   1      807.15      773.49      5.60 o
   3   3   1      359.77      359.62      3.90 o
   4   3   1     2036.14     2033.69     18.02 o
   5   3   1        9.46        7.41      0.83 o
   6   3   1      410.83      373.31      9.75 o
   7   3   1        1.58        1.24      1.18 o
   8   3   1      206.50      199.50      6.72 o
  -9   4   1        1.40        0.84      1.35 o
  -8   4   1       30.15       33.23      1.55 o
  -7   4   1        0.04        0.40      0.89 o
  -6   4   1       36.12       40.70      2.06 o
  -5   4   1        8.89       16.82      0.89 o
  -4   4   1      421.13      385.89      3.23 o
  -3   4   1      662.67      699.89      4.33 o
  -2   4   1       23.88       30.25      0.59 o
  -1   4   1     1904.93     1931.78     21.79 o
   0   4   1     7772.63     7194.16    133.14 o
   1   4   1      328.98      363.16      3.82 o
   2   4   1       19.76       16.12      0.50 o
   3   4   1     2290.77     2711.37     23.92 o
   4   4   1      413.77      447.97      4.00 o
   5   4   1      214.26      230.95      3.63 o
   6   4   1     3225.85     3140.11     67.75 o
   7   4   1      224.85      212.20      5.93 o
   8   4   1      238.55      223.54      5.81 o
  -9   5   1        2.55        0.68      1.64 o
  -8   5   1       49.43       51.91      2.76 o
  -7   5   1        5.81        3.65      1.23 o
  -6   5   1        4.40        5.66      1.22 o
  -5   5   1      189.81      183.29      2.11 o
  -4   5   1       10.96       37.24      0.86 o
  -3   5   1       78.50       93.74      1.03 o
  -2   5   1     7010.98     6600.14     86.98 o
  -1   5   1      317.39      338.67      3.43 o
   0   5   1     1810.31     1692.87     24.51 o
   1   5   1      137.77      118.75      1.55 o
   2   5   1     1844.73     1865.25     14.07 o
   3   5   1      908.66      921.13      6.85 o
   4   5   1      560.87      601.84      5.43 o
   5   5   1      652.87      656.36      7.93 o
   6   5   1       86.91       90.49      8.34 o
   7   5   1      313.36      284.12      7.15 o
   8   5   1      172.76      181.27      5.89 o
  -9   6   1       12.53        7.91      2.81 o
  -8   6   1       21.94       23.66      2.08 o
  -7   6   1       85.04       99.27      3.08 o
  -6   6   1       74.73       77.78      2.52 o
  -5   6   1       95.71       90.13      1.28 o
  -4   6   1       63.86       55.02      0.95 o
  -3   6   1     1035.45     1042.01      7.64 o
  -2   6   1       49.70       52.97      0.77 o
  -1   6   1     1460.86     1622.32     12.66 o
   0   6   1     1390.78     1384.85     11.35 o
   1   6   1     1911.91     2018.41     15.40 o
   2   6   1      224.40      238.33      1.73 o
   3   6   1     1322.76     1530.60     13.02 o
   4   6   1      202.27      189.15      2.18 o
   5   6   1       20.61       20.96      0.98 o
   6   6   1      708.99      683.20     15.21 o
   7   6   1      177.63      160.87      5.38 o
   8   6   1       32.22       28.95      2.05 o
  -9   7   1        4.88        4.06      3.08 o
  -8   7   1       37.06       42.11      2.97 o
  -7   7   1      171.41      167.52      4.96 o
  -6   7   1       26.88       24.09      1.73 o
  -5   7   1       19.94       20.02      0.72 o
  -4   7   1      139.81      150.96      1.63 o
  -3   7   1      642.79      763.67      5.17 o
  -2   7   1       66.10       66.26      1.04 o
  -1   7   1     3009.89     2949.37     33.26 o
   0   7   1    11566.36    10610.61    225.87 o
   1   7   1     1572.78     1733.57     13.19 o
   2   7   1     1342.52     1530.56     11.64 o
   3   7   1     1686.40     1762.83     14.29 o
   4   7   1      138.24      125.33      1.65 o
   5   7   1      157.58      140.05      3.60 o
   6   7   1      562.09      558.68     12.08 o
   7   7   1       12.77       12.90      2.04 o
   8   7   1        8.58        7.61      1.43 o
  -8   8   1       46.37       44.22      2.96 o
  -7   8   1       33.92       33.06      1.87 o
  -6   8   1        9.13        5.58      1.20 o
  -5   8   1       24.44       21.49      0.85 o
  -4   8   1        1.36        0.75      0.34 o
  -3   8   1     1457.81     1631.20     12.53 o
  -2   8   1      162.64      134.86      1.14 o
  -1   8   1    10145.06     9561.54    129.66 o
   0   8   1     6021.71     5858.68     78.87 o
   1   8   1     1676.61     1619.07     11.96 o
   2   8   1        0.67        7.68      0.37 o
   3   8   1     1567.98     1847.13     14.95 o
   4   8   1       54.76       61.98      1.33 o
   5   8   1       33.83       33.59      1.52 o
   6   8   1      162.59      181.77      5.58 o
   7   8   1        0.00       -0.77      1.30 o
   8   8   1       45.76       48.36      2.33 o
  -8   9   1        1.02        2.28      1.26 o
  -7   9   1       22.89       25.03      1.63 o
  -6   9   1       41.77       43.08      2.24 o
  -5   9   1        4.30        2.82      0.64 o
  -4   9   1       66.37       93.00      1.04 o
  -3   9   1     1388.84     1579.33     12.57 o
  -2   9   1     2333.68     2598.02     20.73 o
  -1   9   1     4966.38     4821.76     57.79 o
   0   9   1     2381.48     2546.19     19.50 o
   1   9   1     2528.16     2605.57     21.30 o
   2   9   1      463.29      465.40      3.21 o
   3   9   1        1.59        3.67      0.41 o
   4   9   1       16.04        6.44      0.62 o
   5   9   1       25.44       24.26      1.36 o
   6   9   1      198.86      197.98      4.77 o
   7   9   1      141.57      141.77      5.06 o
   8   9   1      101.40      114.10      3.54 o
  -8  10   1        6.61        3.21      1.25 o
  -7  10   1      235.74      222.53      5.47 o
  -6  10   1       73.00       71.43      2.76 o
  -5  10   1       14.78       18.11      1.28 o
  -4  10   1      604.70      573.76      4.00 o
  -3  10   1     1503.23     1569.06     18.13 o
  -2  10   1      745.48      655.74      4.45 o
  -1  10   1     1480.89     1515.54     10.61 o
   0  10   1     2398.20     2428.64     18.13 o
   1  10   1      688.38      738.53      5.01 o
   2  10   1      391.50      435.78      2.93 o
   3  10   1     1081.72     1242.21     10.83 o
   4  10   1      244.71      259.18      2.88 o
   5  10   1       48.30       56.98      2.09 o
   6  10   1      221.14      186.67      3.88 o
   7  10   1       14.46       19.87      2.37 o
   8  10   1        2.79        1.55      0.97 o
  -8  11   1        4.70        3.67      1.52 o
  -7  11   1      182.26      180.67      4.59 o
  -6  11   1       73.01       64.54      2.51 o
  -5  11   1       14.42       14.65      1.37 o
  -4  11   1      417.00      433.05      3.30 o
  -3  11   1       19.05       15.52      0.45 o
  -2  11   1      434.91      524.71      3.66 o
  -1  11   1      199.28      169.41      1.33 o
   0  11   1     1124.40     1147.97      7.88 o
   1  11   1     1083.41     1091.50      7.52 o
   2  11   1     1263.03     1320.80     10.04 o
   3  11   1     1144.80     1133.23     10.38 o
   4  11   1      105.38       97.12      1.70 o
   5  11   1      608.84      567.36     10.82 o
   6  11   1       84.52       76.24      2.41 o
   7  11   1       66.60       59.02      3.24 o
   8  11   1       12.25       10.47      1.32 o
  -8  12   1        3.89        1.61      0.78 o
  -7  12   1       20.51       14.84      1.33 o
  -6  12   1        3.43        3.63      1.03 o
  -5  12   1       20.15       32.36      1.71 o
  -4  12   1       75.66       76.19      1.11 o
  -3  12   1       66.77      100.43      1.69 o
  -2  12   1       48.82       46.89      0.98 o
  -1  12   1      110.73      137.21      1.47 o
   0  12   1     3716.30     3825.12     35.63 o
   1  12   1      188.43      197.50      1.78 o
   2  12   1      896.80      995.08      7.54 o
   3  12   1       71.82       63.40      1.10 o
   4  12   1        9.07        9.02      0.78 o
   5  12   1        7.16        5.06      0.99 o
   6  12   1      264.86      244.47      7.53 o
   7  12   1      114.83      110.33      4.38 o
   8  12   1       41.54       41.66      2.45 o
  -8  13   1       49.16       46.91      4.33 o
  -7  13   1      107.04      101.00      3.43 o
  -6  13   1       16.09       17.07      1.33 o
  -5  13   1       98.94      111.01      2.86 o
  -4  13   1       28.42       26.74      0.81 o
  -3  13   1      427.89      456.22      3.53 o
  -2  13   1     1322.85     1409.82     10.18 o
  -1  13   1     5540.93     6347.29     78.62 o
   0  13   1     1304.56     1372.61     10.37 o
   1  13   1     5356.20     5886.97     64.86 o
   2  13   1      925.78      967.32      7.23 o
   3  13   1       14.38       12.77      0.62 o
   4  13   1       78.03       85.37      1.76 o
   5  13   1       21.37       20.20      1.33 o
   6  13   1      358.15      363.56      8.87 o
   7  13   1       95.22       94.83      3.61 o
   8  13   1        0.95        0.66      0.93 o
  -8  14   1        8.02        3.16      1.09 o
  -7  14   1        5.94        5.47      1.39 o
  -6  14   1       50.71       53.57      3.10 o
  -5  14   1        6.72        6.47      1.05 o
  -4  14   1      189.17      163.46      2.86 o
  -3  14   1      918.26      981.72      8.45 o
  -2  14   1      553.20      557.33      3.70 o
  -1  14   1     4104.77     4914.48     50.42 o
   0  14   1      861.77      961.11      6.78 o
   1  14   1      566.96      562.04      3.96 o
   2  14   1      136.77      149.52      1.45 o
   3  14   1      575.77      556.54      4.83 o
   4  14   1     1649.12     1703.86     22.54 o
   5  14   1        1.30        0.81      0.75 o
   6  14   1      768.68      728.41     14.35 o
   7  14   1        5.24       10.14      1.88 o
   8  14   1        3.23        2.48      2.30 o
  -8  15   1        3.88        2.70      0.95 o
  -7  15   1        0.15        0.67      1.05 o
  -6  15   1       48.97       45.04      2.16 o
  -5  15   1        2.36        4.05      0.95 o
  -4  15   1      603.83      652.77     10.21 o
  -3  15   1       29.86       35.65      0.84 o
  -2  15   1      105.37      149.97      1.62 o
  -1  15   1     1944.87     2041.70     17.45 o
   0  15   1     1700.47     1805.02     15.00 o
   1  15   1      106.92      121.19      1.45 o
   2  15   1      265.51      328.68      2.67 o
   3  15   1        7.08        5.82      0.58 o
   4  15   1       28.90       20.78      1.28 o
   5  15   1       58.19       49.96      1.76 o
   6  15   1       43.29       43.14      1.66 o
   7  15   1       75.45       76.93      3.15 o
   8  15   1       59.02       59.35      4.51 o
  -8  16   1        1.44        0.00      1.85 o
  -7  16   1        1.91        1.34      1.37 o
  -6  16   1       11.09       12.74      1.39 o
  -5  16   1        1.52        2.38      0.99 o
  -4  16   1        9.08        5.20      1.04 o
  -3  16   1       77.24       85.66      1.56 o
  -2  16   1     1118.24     1117.52      8.55 o
  -1  16   1       12.41       10.96      0.63 o
   0  16   1      228.14      283.96      2.53 o
   1  16   1      588.48      659.07      4.86 o
   2  16   1     2388.46     2784.59     26.71 o
   3  16   1       89.57       90.61      1.71 o
   4  16   1      279.96      278.06      4.74 o
   5  16   1      392.56      383.77      6.05 o
   6  16   1       77.44       68.20      2.18 o
   7  16   1       75.26       78.47      2.33 o
  -8  17   1       32.25       38.27      4.78 o
  -7  17   1      314.16      315.17     16.59 o
  -6  17   1      160.88      131.70      3.39 o
  -5  17   1        0.72        0.29      0.90 o
  -4  17   1       31.29       29.60      1.55 o
  -3  17   1      735.45      755.64      8.51 o
  -2  17   1       42.83       46.25      0.94 o
  -1  17   1      649.98      662.28      5.14 o
   0  17   1       34.49       45.86      0.89 o
   1  17   1      437.76      497.43      3.79 o
   2  17   1       11.80       10.75      0.55 o
   3  17   1      228.49      238.23      3.29 o
   4  17   1     1191.25     1221.44     17.30 o
   5  17   1      231.56      261.61      6.12 o
   6  17   1       85.44       82.01      3.53 o
   7  17   1      157.93      159.79      4.27 o
  -7  18   1       21.67       15.06      1.82 o
  -6  18   1      446.00      455.95      8.11 o
  -5  18   1      163.12      147.89      3.06 o
  -4  18   1     1332.43     1311.66     18.61 o
  -3  18   1      829.52      875.96     10.56 o
  -2  18   1     1125.82     1033.36      9.92 o
  -1  18   1        0.09        0.17      0.38 o
   0  18   1       87.31       90.04      1.37 o
   1  18   1      342.25      368.09      3.41 o
   2  18   1        0.19        0.33      0.48 o
   3  18   1       39.15       36.13      1.71 o
   4  18   1      185.35      169.90      4.00 o
   5  18   1      108.47      101.06      3.10 o
   6  18   1       52.43       54.54      2.35 o
   7  18   1        0.55        0.69      0.97 o
  -7  19   1      119.89      123.92      4.42 o
  -6  19   1      226.94      230.07      5.42 o
  -5  19   1        3.50        0.61      0.79 o
  -4  19   1       22.63       23.28      1.62 o
  -3  19   1       26.08       33.91      1.83 o
  -2  19   1     1907.58     1918.62     23.36 o
  -1  19   1       93.80       82.47      1.56 o
   0  19   1       11.77       13.36      0.76 o
   1  19   1      212.62      176.85      2.24 o
   2  19   1      301.11      288.11      3.43 o
   3  19   1      319.22      300.32      5.21 o
   4  19   1      230.63      231.66      4.80 o
   5  19   1        0.20        0.24      0.94 o
   6  19   1        0.38        1.40      1.02 o
   7  19   1       34.55       25.37      1.94 o
  -7  20   1       52.25       65.06      2.88 o
  -6  20   1       11.87       10.30      1.44 o
  -5  20   1        2.82        5.66      1.05 o
  -4  20   1      298.91      299.84      5.56 o
  -3  20   1      130.14      105.54      3.36 o
  -2  20   1        1.82        2.55      1.00 o
  -1  20   1      189.07      191.97      2.54 o
   0  20   1        0.66        5.49      0.73 o
   1  20   1       78.56      107.87      2.31 o
   2  20   1       24.38       23.04      1.10 o
   3  20   1      160.97      136.54      3.79 o
   4  20   1      918.13      926.73     16.23 o
   5  20   1       17.18       16.92      1.67 o
   6  20   1       45.69       39.38      2.87 o
   7  20   1        5.83        4.39      1.68 o
  -7  21   1       12.79       10.06      1.45 o
  -6  21   1        0.55        2.54      0.97 o
  -5  21   1       58.05       60.30      2.26 o
  -4  21   1        0.06        0.85      1.06 o
  -3  21   1        0.13        1.40      1.14 o
  -2  21   1      795.86      737.81     11.17 o
  -1  21   1      237.64      255.33      3.61 o
   0  21   1      756.01      758.04      8.56 o
   1  21   1      513.38      519.92      6.46 o
   2  21   1     1801.66     1792.66     26.41 o
   3  21   1       15.22       10.34      1.45 o
   4  21   1       76.90       86.60      2.81 o
   5  21   1        0.15        0.77      0.94 o
   6  21   1       26.48       21.76      1.79 o
   7  21   1       39.82       48.62      3.45 o
  -7  22   1       30.73       36.77      2.12 o
  -6  22   1        3.02        4.50      1.01 o
  -5  22   1        5.79        6.91      0.98 o
  -4  22   1      267.91      272.30      5.56 o
  -3  22   1       56.22       51.32      2.66 o
  -2  22   1       80.06       76.45      2.16 o
  -1  22   1        0.39        1.39      0.74 o
   0  22   1      386.02      412.20      5.13 o
   1  22   1      164.60      177.32      3.51 o
   2  22   1      309.30      324.05      6.29 o
   3  22   1        9.55       11.91      1.41 o
   4  22   1        5.28        6.52      1.39 o
   5  22   1       15.68       15.57      1.46 o
   6  22   1       20.91       15.11      1.39 o
  -6  23   1        0.02        0.21      0.73 o
  -5  23   1        0.20        0.45      0.82 o
  -4  23   1        4.43        1.63      1.06 o
  -3  23   1        6.15        6.04      1.57 o
  -2  23   1      220.93      194.59      3.61 o
  -1  23   1      205.88      210.01      3.69 o
   0  23   1        0.24        0.26      0.64 o
   1  23   1      917.18      943.93     13.07 o
   2  23   1       96.77       91.62      3.37 o
   3  23   1      244.77      240.48      6.46 o
   4  23   1      148.91      147.99      3.46 o
   5  23   1        9.92       10.68      1.28 o
   6  23   1       15.91       11.74      1.33 o
  -6  24   1       17.99       17.53      2.24 o
  -5  24   1      139.61      138.71      4.04 o
  -4  24   1        0.98       -1.22      1.22 o
  -3  24   1      102.63      108.28      3.64 o
  -2  24   1       75.62       79.13      2.26 o
  -1  24   1       94.81       82.47      2.23 o
   0  24   1      582.11      518.11      6.34 o
   1  24   1       74.32       67.53      2.24 o
   2  24   1      780.67      750.08     11.85 o
   3  24   1        0.91        1.07      1.17 o
   4  24   1       41.23       41.57      1.92 o
   5  24   1       41.09       45.04      1.92 o
   6  24   1        1.02        1.34      0.86 o
  -6  25   1       48.87       59.03      2.76 o
  -5  25   1      125.00      128.71      3.04 o
  -4  25   1       10.34       10.57      1.45 o
  -3  25   1        1.08        1.90      1.23 o
  -2  25   1      600.56      525.44      9.20 o
  -1  25   1       19.66       16.04      1.41 o
   0  25   1       97.45       85.64      2.21 o
   1  25   1       53.34       67.10      2.28 o
   2  25   1      341.71      306.82      6.17 o
   3  25   1      171.17      169.44      4.66 o
   4  25   1       25.43       26.34      2.17 o
   5  25   1       82.15       80.97      3.15 o
   6  25   1       18.98       12.81      1.34 o
  -6  26   1       11.56        5.83      1.37 o
  -5  26   1        6.96        6.64      1.04 o
  -4  26   1      159.42      165.11      3.98 o
  -3  26   1        0.11        0.24      1.02 o
  -2  26   1        2.41        2.36      0.86 o
  -1  26   1       40.29       35.36      1.65 o
   0  26   1       48.69       47.51      1.79 o
   1  26   1      136.35      104.53      2.52 o
   2  26   1        8.12        6.60      1.37 o
   3  26   1       40.83       38.42      2.43 o
   4  26   1      152.31      174.26      4.21 o
   5  26   1       45.05       46.53      2.18 o
  -5  27   1        5.82        5.88      1.01 o
  -4  27   1      281.05      286.46      6.04 o
  -3  27   1       34.46       30.80      2.05 o
  -2  27   1        0.71        0.78      0.80 o
  -1  27   1       39.81       31.75      1.47 o
   0  27   1      246.54      220.67      3.54 o
   1  27   1       91.26       92.39      2.30 o
   2  27   1        3.57        3.44      1.22 o
   3  27   1        0.04        1.00      1.20 o
   4  27   1       13.46       12.98      1.58 o
   5  27   1       16.35       13.56      1.51 o
  -5  28   1      191.09      217.68      5.61 o
  -4  28   1        0.81        1.56      0.98 o
  -3  28   1       25.80       30.76      2.08 o
  -2  28   1      125.37      123.02      3.26 o
  -1  28   1       43.81       39.81      1.59 o
   0  28   1      341.27      305.96      5.25 o
   1  28   1        1.89        5.32      0.96 o
   2  28   1       69.31       65.11      2.37 o
   3  28   1        3.09        2.32      1.33 o
   4  28   1      275.46      287.77      5.83 o
   5  28   1       51.72       57.17      2.28 o
  -5  29   1       14.90        5.98      1.56 o
  -4  29   1        7.38        4.14      1.14 o
  -3  29   1       20.79       17.34      1.74 o
  -2  29   1        8.17       11.61      1.32 o
  -1  29   1       78.16       64.35      1.86 o
   0  29   1      138.15      136.45      3.02 o
   1  29   1      509.39      456.69      6.34 o
   2  29   1        2.97        0.90      1.02 o
   3  29   1       35.10       34.58      2.23 o
   4  29   1       16.99       13.55      1.52 o
  -4  30   1        9.06        4.81      1.11 o
  -3  30   1        3.46        1.97      1.07 o
  -2  30   1       54.48       57.62      2.49 o
  -1  30   1       89.35       74.29      1.93 o
   0  30   1        0.37        0.48      0.82 o
   1  30   1       20.43       29.50      1.53 o
   2  30   1        1.75        1.21      0.89 o
   3  30   1       29.26       21.07      1.79 o
   4  30   1        3.47        2.80      1.15 o
  -4  31   1       12.18        5.49      1.20 o
  -3  31   1       27.02       29.75      3.29 o
  -2  31   1       16.74       25.65      2.00 o
  -1  31   1        5.13        7.08      1.04 o
   0  31   1        5.68        4.49      0.94 o
   1  31   1        2.18        1.92      0.83 o
   2  31   1       21.66       16.56      1.54 o
   3  31   1        0.88        0.81      0.94 o
   4  31   1        6.53        3.89      1.24 o
  -3  32   1      120.56      130.74      3.19 o
  -2  32   1        0.02        0.13      0.79 o
  -1  32   1        5.61        2.58      0.96 o
   0  32   1        0.34        1.70      0.73 o
   1  32   1       34.26       31.83      2.47 o
   2  32   1       44.67       50.34      2.27 o
   3  32   1        9.17        8.17      1.23 o
  -3  33   1        0.01        0.21      0.90 o
  -2  33   1        3.53        1.39      0.98 o
  -1  33   1      183.66      179.20      4.51 o
   0  33   1        3.35        1.96      0.84 o
   1  33   1       45.38       41.90      3.85 o
   2  33   1        1.20        1.74      1.14 o
  -2  34   1       45.43       45.26      3.66 o
  -1  34   1        6.88        5.03      1.05 o
   0  34   1       67.10       66.75      3.30 o
   1  34   1       23.58       16.33      1.47 o
   2  34   1        0.02        0.60      0.92 o
   0  35   1       54.65       57.07      2.70 o
  -8   0   2       12.80       17.10      3.17 o
  -6   0   2      382.27      352.01     11.63 o
  -4   0   2      139.96      164.14      3.07 o
  -2   0   2      867.73      838.78     11.50 o
   0   0   2     2316.57     2118.93     57.41 o
   2   0   2       18.65       29.71      0.64 o
   4   0   2       15.70       14.15      1.09 o
   6   0   2      477.60      440.21     14.44 o
   8   0   2       13.51       10.96      4.96 o
  -9   1   2       58.81       53.80      2.62 o
  -8   1   2       16.72       13.76      2.12 o
  -7   1   2       50.62       42.99      1.97 o
  -6   1   2      182.72      166.01      3.75 o
  -5   1   2      571.89      622.92      8.04 o
  -4   1   2      421.02      369.89      3.83 o
  -3   1   2     1813.12     1893.19     15.18 o
  -2   1   2     2389.90     2511.80     19.49 o
  -1   1   2       10.19        8.55      0.82 o
   0   1   2     9469.76     8224.40    194.47 o
   1   1   2       28.75       40.58      0.93 o
   2   1   2      120.09      128.63      1.35 o
   3   1   2      202.77      235.29      2.21 o
   4   1   2       32.52       24.97      0.98 o
   5   1   2      870.96      838.70     15.57 o
   6   1   2      126.59      113.57      5.24 o
   7   1   2       14.86       13.43      1.63 o
   8   1   2       38.75       41.19      2.55 o
  -9   2   2       34.27       34.60      6.70 o
  -8   2   2      171.58      182.47      6.95 o
  -7   2   2       63.10       69.38      2.46 o
  -6   2   2      149.36      147.46      3.01 o
  -5   2   2        7.95       18.34      1.03 o
  -4   2   2      119.36      122.20      1.92 o
  -3   2   2      216.82      212.28      1.82 o
  -2   2   2     2033.56     2025.41     16.02 o
  -1   2   2     2195.62     2111.05     16.85 o
   0   2   2      224.03      200.71      2.59 o
   1   2   2     3655.20     3428.88     31.89 o
   2   2   2     2493.20     2660.50     22.59 o
   3   2   2     1542.46     1668.66     13.07 o
   4   2   2      315.84      308.23      3.14 o
   5   2   2      308.49      296.44      5.72 o
   6   2   2     1679.03     1595.85     46.75 o
   7   2   2      199.42      192.23     11.31 o
   8   2   2        3.08        2.31      1.35 o
  -9   3   2       16.65        4.63      2.56 o
  -8   3   2       16.16       20.60      2.40 o
  -7   3   2      156.19      148.19      4.72 o
  -6   3   2       33.36       37.27      1.70 o
  -5   3   2       19.65       17.48      0.80 o
  -4   3   2     2964.28     3190.81     35.30 o
  -3   3   2      130.29      120.18      1.13 o
  -2   3   2        0.17        1.22      0.37 o
  -1   3   2      743.28      766.86      6.56 o
   0   3   2      265.50      287.92      3.22 o
   1   3   2       59.02       55.42      1.10 o
   2   3   2     3205.02     3353.95     31.36 o
   3   3   2      727.91      774.41      8.76 o
   4   3   2      326.39      326.35      4.54 o
   5   3   2      132.14      114.23      3.11 o
   6   3   2       65.98       65.92      3.16 o
   7   3   2      247.85      226.32      9.13 o
   8   3   2      385.03      380.71      8.35 o
  -9   4   2        2.56        1.19      1.42 o
  -8   4   2       97.29       93.54      4.78 o
  -7   4   2      647.38      622.52     17.44 o
  -6   4   2      123.24      145.01      2.92 o
  -5   4   2       62.10       77.56      1.38 o
  -4   4   2      103.57      111.61      1.37 o
  -3   4   2      154.28      168.85      1.47 o
  -2   4   2        0.13        1.29      0.37 o
  -1   4   2     8725.79     8158.41    124.77 o
   0   4   2     5913.76     5338.85    114.70 o
   1   4   2     1112.87     1144.03      8.48 o
   2   4   2      204.08      204.02      1.78 o
   3   4   2     1466.97     1608.96     13.94 o
   4   4   2     2117.13     2134.16     19.70 o
   5   4   2     1632.41     1581.96     26.01 o
   6   4   2      193.87      213.93      6.78 o
   7   4   2        4.12        3.51      1.86 o
   8   4   2       58.40       56.93      2.96 o
  -9   5   2       20.27       12.32      4.14 o
  -8   5   2        2.08        3.18      1.43 o
  -7   5   2        0.69        1.82      1.07 o
  -6   5   2        1.67        2.64      0.86 o
  -5   5   2       34.09       38.98      1.26 o
  -4   5   2      109.34      102.29      1.11 o
  -3   5   2      231.52      226.22      1.84 o
  -2   5   2      401.28      360.18      2.64 o
  -1   5   2     1534.75     1425.93     13.72 o
   0   5   2     7240.82     6537.81    124.24 o
   1   5   2       97.70      118.15      1.34 o
   2   5   2        2.14        1.99      0.28 o
   3   5   2     1773.03     1956.54     17.24 o
   4   5   2      207.56      211.80      2.61 o
   5   5   2      392.21      385.32      6.39 o
   6   5   2      422.19      401.71      9.63 o
   7   5   2      110.70      116.94      4.68 o
   8   5   2      112.18       90.16      3.83 o
  -9   6   2        0.17        0.84      1.26 o
  -8   6   2       35.89       43.67      3.56 o
  -7   6   2       52.49       54.46      2.34 o
  -6   6   2       49.59       51.80      2.22 o
  -5   6   2       53.02       50.62      1.06 o
  -4   6   2     2106.13     2155.26     18.67 o
  -3   6   2       30.36       42.54      0.95 o
  -2   6   2      627.28      576.00      4.53 o
  -1   6   2        1.04        1.19      0.32 o
   0   6   2      860.08      852.20      7.49 o
   1   6   2     1140.45     1082.76      7.07 o
   2   6   2     1211.97     1231.82      8.83 o
   3   6   2      213.43      229.99      2.13 o
   4   6   2      171.89      168.10      1.75 o
   5   6   2      142.42      130.58      4.21 o
   6   6   2      228.09      205.05      6.17 o
   7   6   2      243.13      219.05      6.96 o
   8   6   2       67.21       62.71      2.77 o
  -9   7   2        9.82        7.74      2.60 o
  -8   7   2       23.83       23.51      1.90 o
  -7   7   2      266.32      245.00      9.74 o
  -6   7   2       34.30       36.72      2.22 o
  -5   7   2       37.88       35.32      0.92 o
  -4   7   2      495.66      424.57      3.23 o
  -3   7   2     1121.64     1122.37      8.31 o
  -2   7   2     1013.64     1105.98      7.39 o
  -1   7   2     3527.81     3429.78     40.90 o
   0   7   2     8200.65     7720.48     96.72 o
   1   7   2     1252.22     1313.35      9.79 o
   2   7   2      837.94      973.68      7.01 o
   3   7   2      991.41     1054.69      8.90 o
   4   7   2       47.57       30.05      0.97 o
   5   7   2      675.29      625.14     12.17 o
   6   7   2       29.69       29.42      2.88 o
   7   7   2        0.65        1.30      1.42 o
   8   7   2      167.70      174.69      4.47 o
  -9   8   2       32.36       25.02      3.59 o
  -8   8   2        9.20        6.11      1.28 o
  -7   8   2       86.60       89.81      3.14 o
  -6   8   2       10.06        9.35      1.27 o
  -5   8   2       93.48      112.31      1.61 o
  -4   8   2     1980.26     2175.38     18.63 o
  -3   8   2      488.09      490.25      3.51 o
  -2   8   2     1038.16      977.79      6.30 o
  -1   8   2     4567.03     4441.78     57.30 o
   0   8   2     3299.76     3361.14     43.52 o
   1   8   2       12.02       16.47      0.55 o
   2   8   2        1.25        0.73      0.25 o
   3   8   2        3.82        5.11      0.52 o
   4   8   2      284.24      293.22      3.32 o
   5   8   2       75.40       68.79      2.47 o
   6   8   2       18.40       25.14      1.85 o
   7   8   2        6.24        4.97      1.66 o
   8   8   2        9.91        7.19      1.36 o
  -8   9   2        0.08       -0.18      0.89 o
  -7   9   2      622.90      595.79     17.19 o
  -6   9   2       39.29       32.76      1.64 o
  -5   9   2      218.57      208.65      2.24 o
  -4   9   2     2236.95     2439.21     21.17 o
  -3   9   2     3367.37     3489.06     31.98 o
  -2   9   2     3876.83     4338.86     40.46 o
  -1   9   2      926.99      993.66      7.36 o
   0   9   2        1.76        5.83      0.52 o
   1   9   2      575.12      594.11      4.40 o
   2   9   2      544.97      544.35      4.35 o
   3   9   2      573.27      542.31      4.70 o
   4   9   2       74.42       92.51      1.69 o
   5   9   2       91.77       72.24      1.94 o
   6   9   2       58.55       51.68      2.64 o
   7   9   2      140.45      129.96      4.25 o
   8   9   2        3.02        2.56      1.18 o
  -8  10   2       33.21       29.49      1.90 o
  -7  10   2      166.25      158.06      4.03 o
  -6  10   2        7.51       12.65      1.39 o
  -5  10   2       21.58       21.34      0.69 o
  -4  10   2       88.55      146.19      1.40 o
  -3  10   2      382.37      427.48      3.36 o
  -2  10   2      128.62      112.01      1.08 o
  -1  10   2      397.60      377.78      2.84 o
   0  10   2      217.65      222.43      2.11 o
   1  10   2       95.29       83.26      1.22 o
   2  10   2     2999.29     3158.29     28.98 o
   3  10   2      211.12      178.04      2.06 o
   4  10   2       89.09       78.76      1.80 o
   5  10   2       71.56       60.98      1.81 o
   6  10   2       47.75       61.28      2.59 o
   7  10   2        2.52        0.33      1.21 o
   8  10   2       18.33       10.35      1.35 o
  -8  11   2       59.57       47.39      3.23 o
  -7  11   2       34.61       32.07      1.89 o
  -6  11   2       30.05       23.48      1.79 o
  -5  11   2       38.78       36.45      1.05 o
  -4  11   2      125.01      110.20      1.17 o
  -3  11   2      658.84      649.04      4.72 o
  -2  11   2      417.00      494.72      3.19 o
  -1  11   2     4996.53     5195.27     61.94 o
   0  11   2     1723.97     1748.13     13.80 o
   1  11   2      630.29      562.57      4.58 o
   2  11   2       49.68       48.15      1.05 o
   3  11   2      103.44      102.94      1.63 o
   4  11   2       34.43       32.13      1.39 o
   5  11   2      102.75       93.64      2.27 o
   6  11   2        0.33        2.17      1.40 o
   7  11   2       29.23       27.99      2.17 o
   8  11   2      165.85      187.21      4.37 o
  -8  12   2       27.03       21.38      2.19 o
  -7  12   2        0.08        0.21      1.14 o
  -6  12   2       19.43       17.82      1.70 o
  -5  12   2      152.65      133.03      2.98 o
  -4  12   2       78.61       66.85      1.02 o
  -3  12   2       45.10       40.41      0.86 o
  -2  12   2      203.21      195.96      1.42 o
  -1  12   2      734.16      726.13      5.42 o
   0  12   2      831.92      900.49      6.94 o
   1  12   2     1765.10     1802.48     14.25 o
   2  12   2      713.36      817.20      6.85 o
   3  12   2      414.92      412.52      3.87 o
   4  12   2      139.71      152.06      2.87 o
   5  12   2      199.85      183.00      3.38 o
   6  12   2      144.40      131.64      3.86 o
   7  12   2        1.37        1.23      1.25 o
   8  12   2        2.17        2.93      1.13 o
  -8  13   2       16.64       11.19      2.54 o
  -7  13   2       31.38       30.92      2.36 o
  -6  13   2      200.02      189.43      4.70 o
  -5  13   2      183.47      167.50      3.38 o
  -4  13   2       37.01       28.10      0.90 o
  -3  13   2      571.99      618.27      5.11 o
  -2  13   2      548.75      572.57      4.21 o
  -1  13   2      548.11      618.99      4.56 o
   0  13   2     2687.82     2992.07     27.05 o
   1  13   2       18.60       15.53      0.49 o
   2  13   2       35.57       45.73      0.87 o
   3  13   2      857.53      841.69      6.89 o
   4  13   2       87.13       65.41      1.91 o
   5  13   2       18.50       22.15      1.32 o
   6  13   2        1.90        2.86      1.09 o
   7  13   2        6.58        4.80      1.34 o
   8  13   2        0.22        0.44      1.53 o
  -8  14   2        4.53        3.92      1.49 o
  -7  14   2        0.08        1.04      1.16 o
  -6  14   2        7.51        5.77      1.38 o
  -5  14   2        4.24        7.77      1.06 o
  -4  14   2       19.44       17.07      0.84 o
  -3  14   2       10.43        7.66      0.57 o
  -2  14   2      256.88      273.16      2.43 o
  -1  14   2     1243.20     1242.31      9.83 o
   0  14   2     3327.15     3510.84     32.83 o
   1  14   2        7.51        6.71      0.53 o
   2  14   2       62.86       79.87      1.24 o
   3  14   2      358.15      365.71      4.20 o
   4  14   2      634.94      679.80     11.99 o
   5  14   2       13.98       13.55      1.53 o
   6  14   2        0.13       -0.21      0.72 o
   7  14   2        0.94        1.88      1.28 o
  -8  15   2        2.76        1.11      1.86 o
  -7  15   2       59.39       68.37      4.28 o
  -6  15   2       10.04       11.30      1.59 o
  -5  15   2        2.11        0.75      0.77 o
  -4  15   2       13.21        7.12      0.82 o
  -3  15   2      283.14      282.61      2.77 o
  -2  15   2      147.49      165.20      1.47 o
  -1  15   2      673.91      705.33      5.40 o
   0  15   2      860.98      887.02      6.86 o
   1  15   2       12.26        4.46      0.48 o
   2  15   2      515.40      497.25      4.16 o
   3  15   2      142.98      122.49      2.80 o
   4  15   2      201.92      195.85      3.79 o
   5  15   2      101.30       91.80      2.88 o
   6  15   2       61.31       63.55      2.36 o
   7  15   2        0.02        0.22      1.20 o
  -8  16   2        8.11        5.62      1.58 o
  -7  16   2        0.10        0.41      1.09 o
  -6  16   2        5.60       11.25      1.60 o
  -5  16   2      332.04      320.56      5.33 o
  -4  16   2      253.84      249.93      3.73 o
  -3  16   2        2.95        3.18      0.52 o
  -2  16   2      189.37      178.47      1.85 o
  -1  16   2      179.10      194.80      1.86 o
   0  16   2      157.36      164.58      1.78 o
   1  16   2      245.16      274.54      2.45 o
   2  16   2      292.64      323.60      3.07 o
   3  16   2      437.34      423.61      5.35 o
   4  16   2        1.09        2.88      0.97 o
   5  16   2       42.76       48.78      2.03 o
   6  16   2        2.51        4.55      1.02 o
   7  16   2       82.46       91.14      3.72 o
  -8  17   2        4.68        3.13      1.33 o
  -7  17   2        0.00        0.82      1.05 o
  -6  17   2        0.36        2.47      1.08 o
  -5  17   2       67.67       77.26      2.40 o
  -4  17   2       73.62       82.07      2.09 o
  -3  17   2      165.76      160.29      2.16 o
  -2  17   2     2764.21     3081.89     33.50 o
  -1  17   2      962.82      966.11      7.36 o
   0  17   2      741.79      803.06      6.32 o
   1  17   2        0.54        1.22      0.46 o
   2  17   2      811.70      735.17      7.47 o
   3  17   2      134.99      137.69      2.69 o
   4  17   2       75.30       80.64      2.40 o
   5  17   2      302.03      271.76      7.98 o
   6  17   2       15.46       17.02      1.37 o
   7  17   2       37.26       39.43      6.58 o
  -7  18   2        5.98        3.18      1.29 o
  -6  18   2       87.10       96.82      3.03 o
  -5  18   2      644.70      634.00     10.04 o
  -4  18   2      533.14      535.85      6.90 o
  -3  18   2       56.49       63.58      1.61 o
  -2  18   2      114.19      126.85      1.79 o
  -1  18   2       46.68       55.87      1.03 o
   0  18   2      114.48      109.15      1.33 o
   1  18   2       51.31       45.81      1.04 o
   2  18   2      303.50      327.44      4.04 o
   3  18   2      579.91      519.18      7.51 o
   4  18   2      432.84      471.24      7.17 o
   5  18   2      270.74      241.58      4.50 o
   6  18   2       63.08       60.85      1.96 o
   7  18   2       47.10       53.26     14.45 o
  -7  19   2       40.20       45.11      2.34 o
  -6  19   2       65.96       58.60      2.39 o
  -5  19   2      319.27      347.62      6.44 o
  -4  19   2       16.55       18.17      1.41 o
  -3  19   2      492.64      433.08      6.48 o
  -2  19   2       24.84       25.12      1.36 o
  -1  19   2      180.02      179.73      2.23 o
   0  19   2       32.67       19.97      0.74 o
   1  19   2       22.73       22.25      0.92 o
   2  19   2       29.38       28.40      1.18 o
   3  19   2      279.91      283.19      4.35 o
   4  19   2       11.71       15.02      1.52 o
   5  19   2        4.24        6.41      1.44 o
   6  19   2       81.98       82.86      2.66 o
   7  19   2        4.41        3.77      1.56 o
  -7  20   2        2.70        4.13      1.12 o
  -6  20   2       59.73       66.78      2.44 o
  -5  20   2      316.83      314.03      6.11 o
  -4  20   2      291.09      305.99      5.79 o
  -3  20   2       66.39       69.62      2.11 o
  -2  20   2        3.30        1.71      0.69 o
  -1  20   2        0.00        0.96      0.47 o
   0  20   2      358.93      365.20      4.48 o
   1  20   2       47.02       48.44      1.67 o
   2  20   2      339.50      336.85      5.17 o
   3  20   2      473.96      460.99      7.41 o
   4  20   2       14.89       20.58      1.59 o
   5  20   2       41.41       34.08      2.04 o
   6  20   2      136.48      142.23      3.59 o
   7  20   2        8.86        6.92      1.60 o
  -7  21   2      129.76      135.45      4.67 o
  -6  21   2       62.16       64.86      3.57 o
  -5  21   2       11.73       13.95      1.42 o
  -4  21   2      171.37      165.79      4.28 o
  -3  21   2      749.00      792.79     12.55 o
  -2  21   2      676.94      700.75     11.00 o
  -1  21   2     1275.31     1343.64     15.53 o
   0  21   2       45.59       44.33      1.49 o
   1  21   2     1002.75      997.66     13.11 o
   2  21   2       59.33       67.75      2.00 o
   3  21   2       10.77        9.16      1.30 o
   4  21   2       33.73       40.88      2.06 o
   5  21   2       42.11       37.64      2.15 o
   6  21   2        0.00       -0.28      0.81 o
  -7  22   2       53.01       50.17      2.73 o
  -6  22   2        1.92        2.55      1.27 o
  -5  22   2      156.81      148.60      3.80 o
  -4  22   2       10.85       12.72      1.56 o
  -3  22   2       21.12       23.10      1.70 o
  -2  22   2      287.02      280.21      4.60 o
  -1  22   2       11.55       12.14      0.93 o
   0  22   2      136.31      123.07      2.39 o
   1  22   2      974.34      951.39     12.81 o
   2  22   2      906.84      938.14     12.57 o
   3  22   2        9.87       10.97      1.29 o
   4  22   2       71.02       68.95      2.44 o
   5  22   2       15.11       15.24      1.55 o
   6  22   2       10.60        9.37      1.43 o
  -7  23   2        6.19        3.42      2.52 o
  -6  23   2      178.79      196.94      6.98 o
  -5  23   2       27.81       26.51      1.98 o
  -4  23   2       18.03       16.87      1.58 o
  -3  23   2       87.71       87.54      2.69 o
  -2  23   2      113.41      103.53      2.56 o
  -1  23   2        7.61       14.77      1.22 o
   0  23   2       16.06       16.13      1.32 o
   1  23   2      134.04      118.41      2.83 o
   2  23   2      155.35      154.80      3.64 o
   3  23   2       59.95       55.39      2.39 o
   4  23   2       93.10       95.19      2.90 o
   5  23   2       36.70       35.70      1.95 o
   6  23   2       24.46       28.42      2.75 o
  -6  24   2        0.26       -0.18      0.95 o
  -5  24   2        4.75        3.91      1.14 o
  -4  24   2       35.74       41.43      2.02 o
  -3  24   2       51.03       50.74      2.44 o
  -2  24   2       15.61       22.51      1.64 o
  -1  24   2        0.47        1.13      0.79 o
   0  24   2       32.31       31.86      1.63 o
   1  24   2      108.78      113.47      2.75 o
   2  24   2      157.73      156.70      5.13 o
   3  24   2       85.13       81.72      3.32 o
   4  24   2      141.66      152.49      3.71 o
   5  24   2      104.33      112.63      2.97 o
   6  24   2        4.48        2.80      0.95 o
  -6  25   2        4.60        5.74      1.53 o
  -5  25   2      125.27      122.26      3.82 o
  -4  25   2       23.10       22.80      1.64 o
  -3  25   2      578.57      554.23      9.79 o
  -2  25   2       81.26       70.52      2.93 o
  -1  25   2        3.37        4.53      1.01 o
   0  25   2      194.84      176.28      3.55 o
   1  25   2      405.68      400.60      6.04 o
   2  25   2      294.10      311.54      5.97 o
   3  25   2       10.82        9.82      1.67 o
   4  25   2        4.00        4.93      1.16 o
   5  25   2        0.14       -0.16      0.74 o
  -6  26   2        5.95        3.46      1.40 o
  -5  26   2       36.94       36.93      2.10 o
  -4  26   2       39.06       45.29      2.62 o
  -3  26   2        0.86        0.44      0.93 o
  -2  26   2       31.35       37.59      1.72 o
  -1  26   2        0.27       -0.13      0.76 o
   0  26   2      127.89      111.21      2.64 o
   1  26   2       25.59       28.88      1.46 o
   2  26   2       72.83       73.08      2.75 o
   3  26   2       25.85       27.05      2.14 o
   4  26   2       51.38       51.10      2.30 o
   5  26   2       41.52       48.40      1.91 o
  -5  27   2       82.62       90.00      2.77 o
  -4  27   2       38.68       40.22      2.32 o
  -3  27   2       92.93       89.84      3.10 o
  -2  27   2        4.13        4.93      1.00 o
  -1  27   2        1.94        2.99      0.90 o
   0  27   2       55.78       48.64      1.74 o
   1  27   2      161.70      131.50      2.92 o
   2  27   2      158.14      154.58      3.88 o
   3  27   2        4.38        3.35      1.32 o
   4  27   2        2.00        3.46      1.21 o
   5  27   2       25.36       24.49      4.46 o
  -5  28   2        1.25        1.11      0.80 o
  -4  28   2        0.88        2.74      1.52 o
  -3  28   2       82.06       88.62      3.24 o
  -2  28   2       87.28       77.96      2.47 o
  -1  28   2       48.63       51.09      1.76 o
   0  28   2       85.53       76.50      2.09 o
   1  28   2      304.82      284.87      4.48 o
   2  28   2      298.39      314.61      5.69 o
   3  28   2        2.28       -0.01      0.99 o
   4  28   2       54.77       63.26      3.40 o
   5  28   2       64.94       79.32      2.38 o
  -5  29   2       17.97        6.49      1.24 o
  -4  29   2        8.82        4.04      1.21 o
  -3  29   2       30.98       41.41      2.50 o
  -2  29   2       61.30       61.18      1.94 o
  -1  29   2        2.12        2.26      0.82 o
   0  29   2        7.05        7.79      1.13 o
   1  29   2       39.19       30.13      1.48 o
   2  29   2       40.17       43.23      2.12 o
   3  29   2       34.15       41.49      2.28 o
   4  29   2       67.73       90.27      2.79 o
  -4  30   2        0.21        0.03      0.88 o
  -3  30   2        4.40        2.83      1.00 o
  -2  30   2       57.43       58.86      1.94 o
  -1  30   2       13.70       14.90      1.50 o
   0  30   2        1.76        3.06      0.84 o
   1  30   2      111.35       96.51      2.83 o
   2  30   2       29.74       19.81      1.56 o
   3  30   2       12.10        5.88      1.30 o
   4  30   2       20.58       24.56      3.99 o
  -4  31   2        4.74        1.60      0.97 o
  -3  31   2        3.84        4.15      0.97 o
  -2  31   2      313.81      327.08      5.04 o
  -1  31   2       46.43       34.33      2.01 o
   0  31   2       56.30       61.90      2.11 o
   1  31   2        0.45        0.32      0.70 o
   2  31   2       18.97       17.55      1.45 o
   3  31   2        3.90        2.15      1.08 o
  -3  32   2       49.19       54.17      2.27 o
  -2  32   2        8.67        5.95      0.86 o
  -1  32   2       40.90       50.30      1.90 o
   0  32   2        6.47        5.05      0.96 o
   1  32   2       91.56       89.75      2.70 o
   2  32   2        0.63        1.02      0.73 o
   3  32   2       11.26        7.86      1.18 o
  -3  33   2      257.01      281.43      8.34 o
  -2  33   2       41.50       39.03      3.70 o
  -1  33   2       34.61       32.82      2.51 o
   0  33   2       12.98        9.27      1.04 o
   1  33   2        3.13        0.41      0.82 o
   2  33   2        0.76        0.41      0.96 o
  -2  34   2       89.26      103.64      4.65 o
  -1  34   2       22.38       22.40      4.70 o
   0  34   2        0.73        0.37      0.63 o
   1  34   2        0.23       -0.12      0.90 o
  -9   0   3       58.24       47.17      6.95 o
  -7   0   3      111.93      114.90      6.41 o
  -5   0   3      471.62      522.03      8.45 o
  -3   0   3     4029.43     3867.14     53.74 o
  -1   0   3    78221.77    71780.54   3692.26 o
   1   0   3     8579.69     8098.06    135.13 o
   3   0   3     5462.44     5932.84    114.42 o
   5   0   3     2115.27     2044.58     52.72 o
   7   0   3       32.51       32.06      2.65 o
  -9   1   3        1.28        0.75      1.03 o
  -8   1   3       17.26       14.59      2.22 o
  -7   1   3       94.05      102.72      3.40 o
  -6   1   3       99.03      105.13      3.45 o
  -5   1   3      313.17      338.82      4.08 o
  -4   1   3     1055.67     1128.48     10.96 o
  -3   1   3      461.66      409.75      3.80 o
  -2   1   3      900.67      946.08      9.25 o
  -1   1   3     3449.23     3346.30     62.22 o
   0   1   3      566.08      522.23      4.50 o
   1   1   3     1825.31     1683.50     16.72 o
   2   1   3     1503.58     1693.59     17.92 o
   3   1   3      223.62      198.55      1.93 o
   4   1   3        0.81        2.47      0.59 o
   5   1   3      314.06      287.88      5.12 o
   6   1   3        2.51        1.47      1.17 o
   7   1   3       15.36       12.34      1.92 o
   8   1   3       51.91       54.36      6.39 o
  -9   2   3      103.38      114.86      6.77 o
  -8   2   3        1.02        3.27      1.11 o
  -7   2   3      192.82      198.55      7.55 o
  -6   2   3       60.14       57.12      2.92 o
  -5   2   3       71.23       63.06      1.80 o
  -4   2   3       19.88       29.91      0.73 o
  -3   2   3       18.65       18.15      0.57 o
  -2   2   3      125.75      105.68      1.16 o
  -1   2   3    12027.14    11369.39    147.13 o
   0   2   3      674.50      596.35      4.84 o
   1   2   3       51.26       59.50      0.92 o
   2   2   3      636.94      706.11      9.21 o
   3   2   3      181.09      196.34      2.04 o
   4   2   3       45.00       37.45      1.31 o
   5   2   3      250.32      220.84      4.40 o
   6   2   3     1323.30     1289.73     52.35 o
   7   2   3       45.72       42.97      2.98 o
   8   2   3        5.28        3.17      2.21 o
  -9   3   3        3.63        3.04      1.14 o
  -8   3   3       45.35       46.82      2.24 o
  -7   3   3     1707.06     1669.62     47.64 o
  -6   3   3       25.20       33.71      2.25 o
  -5   3   3      113.59      108.13      1.68 o
  -4   3   3      120.07      116.18      1.53 o
  -3   3   3     4004.30     4292.27     43.51 o
  -2   3   3      360.64      330.35      2.94 o
  -1   3   3       17.87       23.37      0.67 o
   0   3   3      921.57      853.98      6.03 o
   1   3   3       41.50       47.29      0.86 o
   2   3   3       33.19       30.50      0.90 o
   3   3   3       48.22       51.71      1.02 o
   4   3   3       45.90       53.92      2.30 o
   5   3   3       62.91       59.17      2.91 o
   6   3   3       48.23       46.58      3.27 o
   7   3   3        5.00        3.38      1.79 o
   8   3   3       48.45       51.97      8.17 o
  -9   4   3       74.08       86.82      7.52 o
  -8   4   3       43.29       42.62      2.86 o
  -7   4   3       33.97       33.85      2.07 o
  -6   4   3       57.65       46.76      2.36 o
  -5   4   3        4.07        3.82      0.57 o
  -4   4   3        3.18        2.63      0.34 o
  -3   4   3      578.80      543.16      4.37 o
  -2   4   3      776.25      749.68      7.50 o
  -1   4   3    15402.17    14770.24    266.58 o
   0   4   3       39.53       37.06      0.73 o
   1   4   3      366.30      349.09      2.53 o
   2   4   3      595.39      594.31      4.65 o
   3   4   3       33.11       38.76      0.82 o
   4   4   3      790.96      793.11      8.96 o
   5   4   3      927.23      871.12     16.33 o
   6   4   3      257.29      232.22      6.80 o
   7   4   3        1.19        0.58      1.15 o
   8   4   3      145.56      159.07      3.97 o
  -9   5   3        0.68        0.67      1.84 o
  -8   5   3       66.45       65.15      3.14 o
  -7   5   3      189.14      196.53      5.23 o
  -6   5   3      402.78      411.81      9.47 o
  -5   5   3      777.61      783.56      7.95 o
  -4   5   3      690.00      659.33      5.52 o
  -3   5   3     2232.10     2374.41     20.50 o
  -2   5   3     2204.03     2389.15     18.99 o
  -1   5   3      651.94      586.93      6.27 o
   0   5   3       51.20       66.38      0.93 o
   1   5   3      235.90      215.85      1.89 o
   2   5   3     6082.03     6360.21     72.60 o
   3   5   3     1093.93     1248.55     10.94 o
   4   5   3      140.25      115.83      1.66 o
   5   5   3      106.33      109.95      4.21 o
   6   5   3      307.06      291.79      7.88 o
   7   5   3        1.17        0.75      1.32 o
   8   5   3       15.85        8.24      1.46 o
  -9   6   3       10.17        7.10      4.33 o
  -8   6   3       48.07       43.81      2.99 o
  -7   6   3      200.48      198.63      5.86 o
  -6   6   3        4.22        6.49      1.34 o
  -5   6   3      165.44      183.69      2.27 o
  -4   6   3      428.84      456.74      3.55 o
  -3   6   3      116.31      128.19      1.36 o
  -2   6   3     2127.83     2190.33     17.79 o
  -1   6   3        0.45        3.48      0.36 o
   0   6   3      119.32      118.84      1.10 o
   1   6   3       27.30       29.55      0.54 o
   2   6   3      137.65      135.26      1.78 o
   3   6   3       75.34      100.75      1.34 o
   4   6   3      584.77      544.92      6.61 o
   5   6   3       15.59       22.62      1.58 o
   6   6   3       84.10       85.92      3.46 o
   7   6   3      123.01      113.96      4.79 o
   8   6   3        4.14        5.76      1.43 o
  -9   7   3        0.51       -1.63      2.16 o
  -8   7   3       23.52       16.25      3.67 o
  -7   7   3       45.78       39.15      2.57 o
  -6   7   3       16.58       21.40      1.51 o
  -5   7   3       93.88       90.34      1.51 o
  -4   7   3      535.32      561.21      4.50 o
  -3   7   3        0.05        0.60      0.34 o
  -2   7   3      391.00      401.53      2.77 o
  -1   7   3     2718.37     2900.52     32.69 o
   0   7   3       72.69       59.31      0.74 o
   1   7   3       42.00       44.29      0.65 o
   2   7   3       36.93       21.51      0.59 o
   3   7   3      278.00      285.67      3.17 o
   4   7   3      109.13       89.19      1.64 o
   5   7   3      236.09      225.05      4.71 o
   6   7   3       17.73       23.20      1.88 o
   7   7   3       26.38       24.81      2.41 o
   8   7   3       14.03       10.01      1.56 o
  -9   8   3        0.30       -0.44      1.91 o
  -8   8   3       35.56       28.86      2.10 o
  -7   8   3       64.53       68.25      3.23 o
  -6   8   3       77.90       72.92      2.46 o
  -5   8   3       10.03        7.22      0.70 o
  -4   8   3        8.34       11.69      0.45 o
  -3   8   3      323.65      321.42      2.39 o
  -2   8   3      265.53      261.78      1.91 o
  -1   8   3     4399.39     4571.99     62.85 o
   0   8   3       14.95        6.31      0.29 o
   1   8   3      407.81      466.33      3.92 o
   2   8   3     1047.72     1169.91      8.41 o
   3   8   3      134.64      131.03      1.70 o
   4   8   3        4.82        3.99      0.58 o
   5   8   3      883.83      891.12     15.86 o
   6   8   3      979.41      964.37     17.62 o
   7   8   3      117.29      117.53      4.01 o
   8   8   3        3.98        3.21      1.28 o
  -8   9   3      123.73      118.43      9.85 o
  -7   9   3       85.17       88.04      4.21 o
  -6   9   3       93.65       84.48      2.11 o
  -5   9   3      457.49      465.30      6.00 o
  -4   9   3       12.07       11.45      0.47 o
  -3   9   3       35.88       36.28      0.67 o
  -2   9   3      360.02      410.62      2.81 o
  -1   9   3      667.02      721.71      5.80 o
   0   9   3     4610.85     4940.24     53.57 o
   1   9   3      460.72      501.16      4.10 o
   2   9   3      268.99      275.29      2.52 o
   3   9   3       31.28       18.35      0.71 o
   4   9   3        1.26        2.10      0.98 o
   5   9   3      116.89      128.00      3.36 o
   6   9   3       14.73       12.11      1.69 o
   7   9   3       49.08       49.49      2.69 o
   8   9   3        2.71        3.02      1.23 o
  -8  10   3        1.35       -0.83      1.37 o
  -7  10   3       91.60       91.35      5.52 o
  -6  10   3      129.93      147.49      3.03 o
  -5  10   3       14.94       14.02      0.94 o
  -4  10   3       12.91       10.69      0.51 o
  -3  10   3       14.90       26.67      0.73 o
  -2  10   3     1184.07     1134.18      7.58 o
  -1  10   3       95.91       75.58      1.10 o
   0  10   3      725.70      796.61      6.12 o
   1  10   3      755.34      878.98     11.07 o
   2  10   3      707.49      768.79      6.45 o
   3  10   3       40.59       48.60      1.02 o
   4  10   3      238.89      236.25      4.20 o
   5  10   3       52.66       60.41      2.84 o
   6  10   3       12.40       10.67      1.52 o
   7  10   3       64.87       65.09      3.28 o
   8  10   3       52.74       60.86      2.80 o
  -8  11   3       74.69       79.05      6.60 o
  -7  11   3        6.42        8.10      2.58 o
  -6  11   3      114.10      122.65      3.21 o
  -5  11   3      124.46      106.47      2.53 o
  -4  11   3      878.32      939.94      8.14 o
  -3  11   3      118.82      108.15      1.21 o
  -2  11   3     1053.48     1128.31      8.22 o
  -1  11   3     3258.31     3181.62     29.03 o
   0  11   3      340.67      368.42      3.13 o
   1  11   3      667.66      704.36      5.18 o
   2  11   3      791.73      847.24      7.24 o
   3  11   3      262.75      250.07      2.47 o
   4  11   3       32.79       22.07      1.28 o
   5  11   3       22.80       26.62      1.58 o
   6  11   3        0.01        0.35      0.95 o
   7  11   3       52.08       57.54      2.67 o
  -8  12   3      117.17      110.30      6.54 o
  -7  12   3        2.40        4.57      2.35 o
  -6  12   3        4.52        2.81      1.42 o
  -5  12   3      118.88      130.15      2.61 o
  -4  12   3      478.16      504.17      5.57 o
  -3  12   3       14.71        8.18      0.56 o
  -2  12   3     2650.12     2905.12     25.65 o
  -1  12   3     1205.55     1211.80      8.91 o
   0  12   3     1054.33     1075.33      8.47 o
   1  12   3       35.25       53.13      1.10 o
   2  12   3       52.12       42.83      1.14 o
   3  12   3      227.64      235.24      2.69 o
   4  12   3       12.71       16.73      1.71 o
   5  12   3      151.69      152.38      3.56 o
   6  12   3       64.24       65.15      2.95 o
   7  12   3       22.39       21.73      2.50 o
  -8  13   3       67.98       62.60      3.58 o
  -7  13   3       16.84       14.66      2.98 o
  -6  13   3       35.15       26.26      1.91 o
  -5  13   3       70.78       80.15      2.22 o
  -4  13   3       27.03       27.53      0.99 o
  -3  13   3      213.24      206.12      2.03 o
  -2  13   3      657.29      534.29      3.86 o
  -1  13   3     4731.58     5361.79     62.76 o
   0  13   3     1236.89     1226.36      9.35 o
   1  13   3      178.83      212.68      2.10 o
   2  13   3      196.50      191.56      2.35 o
   3  13   3       42.31       58.95      1.55 o
   4  13   3       88.24       82.54      3.45 o
   5  13   3       45.97       45.03      1.83 o
   6  13   3        3.76        3.43      1.38 o
   7  13   3        0.21        1.47      1.33 o
  -8  14   3       57.85       61.47      3.54 o
  -7  14   3        0.24        0.76      1.08 o
  -6  14   3        1.31        3.03      1.35 o
  -5  14   3        6.79        7.06      1.04 o
  -4  14   3        4.00        5.56      0.70 o
  -3  14   3       76.65       49.58      0.95 o
  -2  14   3       95.04      117.57      1.30 o
  -1  14   3       89.66      142.99      1.73 o
   0  14   3      429.66      400.72      3.21 o
   1  14   3        6.51        6.87      0.54 o
   2  14   3      600.02      611.97      5.79 o
   3  14   3      240.36      215.39      3.09 o
   4  14   3        3.20        4.07      1.15 o
   5  14   3       72.13       69.54      2.54 o
   6  14   3        0.01        1.40      1.32 o
   7  14   3        3.42        3.00      1.50 o
  -8  15   3      103.20      107.57      4.71 o
  -7  15   3       85.29       86.35      2.89 o
  -6  15   3      276.98      272.64      5.96 o
  -5  15   3       40.06       33.43      2.03 o
  -4  15   3        0.92        2.83      0.78 o
  -3  15   3       45.68       37.80      0.88 o
  -2  15   3        6.01        9.11      0.59 o
  -1  15   3       10.18       10.10      0.56 o
   0  15   3      696.69      875.44      6.37 o
   1  15   3      251.97      279.10      2.65 o
   2  15   3        2.03        3.20      0.64 o
   3  15   3      751.77      781.89      9.91 o
   4  15   3      459.43      416.57      6.98 o
   5  15   3      150.66      162.77      7.64 o
   6  15   3       48.24       54.42      2.76 o
   7  15   3       41.05       51.50      2.92 o
  -8  16   3       31.47       36.09      5.49 o
  -7  16   3       21.71       19.54      1.41 o
  -6  16   3      370.15      382.80      7.63 o
  -5  16   3      538.23      550.98      8.80 o
  -4  16   3        1.27        0.35      0.68 o
  -3  16   3       18.52       14.87      0.73 o
  -2  16   3       72.12       80.53      1.27 o
  -1  16   3      256.27      251.27      2.12 o
   0  16   3       22.19       25.36      0.71 o
   1  16   3      354.36      354.14      3.44 o
   2  16   3      115.39      119.49      2.00 o
   3  16   3      398.13      392.95      5.48 o
   4  16   3       25.10       27.68      1.86 o
   5  16   3        2.59        0.39      0.95 o
   6  16   3      190.65      198.10      5.09 o
   7  16   3        0.02        0.92      1.11 o
  -8  17   3        4.91        3.51      1.86 o
  -7  17   3      270.19      315.24      7.28 o
  -6  17   3        0.30       -0.29      0.97 o
  -5  17   3      313.21      325.19      5.87 o
  -4  17   3        0.91        1.01      0.80 o
  -3  17   3      494.46      548.13      6.63 o
  -2  17   3      249.07      270.28      2.65 o
  -1  17   3     1038.63      998.84      7.57 o
   0  17   3       87.98       93.48      1.23 o
   1  17   3       20.36       21.68      0.85 o
   2  17   3       16.58       12.32      1.04 o
   3  17   3       17.82       16.13      1.15 o
   4  17   3      582.36      526.19      8.49 o
   5  17   3        1.56        3.36      1.06 o
   6  17   3        3.06        1.65      0.94 o
   7  17   3       30.72       41.94      3.70 o
  -7  18   3       84.98       88.00      6.74 o
  -6  18   3       26.26       28.16      2.02 o
  -5  18   3        1.81        1.87      1.02 o
  -4  18   3       12.90       17.63      1.53 o
  -3  18   3      638.05      632.71      8.53 o
  -2  18   3      104.02      158.12      2.21 o
  -1  18   3        0.37        1.96      0.46 o
   0  18   3     1513.44     1596.32     15.17 o
   1  18   3       77.36       82.42      1.55 o
   2  18   3      614.87      600.29      7.66 o
   3  18   3        7.53        4.86      0.92 o
   4  18   3      507.77      496.97      8.35 o
   5  18   3       13.62       14.11      1.32 o
   6  18   3        6.52        9.03      1.51 o
   7  18   3        0.11        1.44      1.43 o
  -7  19   3       48.76       42.52      3.04 o
  -6  19   3        0.14        0.55      0.77 o
  -5  19   3       52.66       50.45      2.19 o
  -4  19   3        5.66        4.89      1.24 o
  -3  19   3      381.43      342.08      5.25 o
  -2  19   3      359.74      329.50      3.97 o
  -1  19   3      267.60      247.89      2.64 o
   0  19   3       14.03       14.20      0.81 o
   1  19   3        0.03        0.88      0.60 o
   2  19   3        6.92       10.08      1.17 o
   3  19   3      144.58      145.05      3.15 o
   4  19   3       15.04       10.92      1.41 o
   5  19   3       32.79       31.02      1.65 o
   6  19   3        5.66        5.19      1.02 o
  -7  20   3       15.80       11.28      1.50 o
  -6  20   3        1.04        1.55      0.86 o
  -5  20   3       44.85       51.37      2.56 o
  -4  20   3       82.38       87.78      2.96 o
  -3  20   3       47.88       48.31      2.16 o
  -2  20   3      394.64      381.18      5.08 o
  -1  20   3       52.55       52.67      1.19 o
   0  20   3       25.75       20.25      0.95 o
   1  20   3      263.71      265.13      3.75 o
   2  20   3       12.99       13.54      1.38 o
   3  20   3      445.70      413.30      6.28 o
   4  20   3      195.12      196.62      3.77 o
   5  20   3        6.28        3.54      0.95 o
   6  20   3        0.06        0.43      0.62 o
  -7  21   3       92.18       97.26      3.36 o
  -6  21   3        0.49       -0.84      0.86 o
  -5  21   3       16.75       16.61      1.99 o
  -4  21   3     1312.10     1393.62     21.65 o
  -3  21   3     1922.01     1943.75     29.77 o
  -2  21   3      463.92      490.43      7.22 o
  -1  21   3       17.46       26.38      1.25 o
   0  21   3      308.17      292.71      3.95 o
   1  21   3        1.85        2.21      0.77 o
   2  21   3      180.66      175.67      3.52 o
   3  21   3       28.07       31.77      1.72 o
   4  21   3      296.33      257.20      5.42 o
   5  21   3      110.75       97.65      3.01 o
   6  21   3       37.00       45.75      2.22 o
  -7  22   3        0.90        0.50      1.20 o
  -6  22   3      211.06      208.98      7.02 o
  -5  22   3      156.83      167.26      4.62 o
  -4  22   3        0.25        0.23      0.88 o
  -3  22   3      294.10      293.46      5.04 o
  -2  22   3        7.51        9.92      1.25 o
  -1  22   3      567.51      565.03      7.49 o
   0  22   3        0.31        1.35      0.89 o
   1  22   3       33.85       46.14      1.62 o
   2  22   3       38.88       40.56      1.72 o
   3  22   3      614.14      632.54      9.71 o
   4  22   3       58.59       60.86      2.31 o
   5  22   3       76.77       85.34      2.85 o
   6  22   3      138.08      159.12      5.38 o
  -7  23   3      121.05      149.62      8.99 o
  -6  23   3       95.86       92.12      5.10 o
  -5  23   3      561.04      604.58     12.39 o
  -4  23   3       75.20       71.16      3.08 o
  -3  23   3     2057.11     2135.95     34.52 o
  -2  23   3     1405.34     1377.07     20.15 o
  -1  23   3     2730.61     2678.85     38.85 o
   0  23   3       77.75       56.10      2.02 o
   1  23   3      125.24      114.01      2.76 o
   2  23   3        0.64        1.89      0.85 o
   3  23   3       38.09       44.30      2.00 o
   4  23   3      119.58      107.33      2.98 o
   5  23   3        3.69        1.01      0.96 o
   6  23   3        1.75        1.20      1.25 o
  -6  24   3       49.30       50.36      5.61 o
  -5  24   3       13.10       13.19      1.36 o
  -4  24   3        0.44        4.38      1.41 o
  -3  24   3      869.94      898.85     13.71 o
  -2  24   3     1560.03     1511.98     22.29 o
  -1  24   3       38.52       41.45      1.82 o
   0  24   3      261.79      251.27      4.78 o
   1  24   3        6.49        7.19      1.39 o
   2  24   3      363.39      335.07      6.08 o
   3  24   3        0.04        2.07      1.07 o
   4  24   3      159.47      169.00      3.90 o
   5  24   3       47.84       52.78      2.02 o
  -6  25   3       60.90       62.92      4.57 o
  -5  25   3      132.82      143.23      5.05 o
  -4  25   3      386.87      416.26     11.34 o
  -3  25   3      311.03      314.57      6.89 o
  -2  25   3      121.88      124.09      2.94 o
  -1  25   3      236.37      231.61      4.34 o
   0  25   3      135.92      125.70      3.01 o
   1  25   3      165.00      188.61      3.97 o
   2  25   3       38.31       37.58      1.74 o
   3  25   3       14.25       11.64      1.23 o
   4  25   3        1.95        2.55      1.08 o
   5  25   3       30.28       28.75      2.69 o
  -6  26   3       64.42       67.50      2.90 o
  -5  26   3       35.59       32.89      2.61 o
  -4  26   3       47.35       52.92      2.68 o
  -3  26   3      161.86      176.46      4.27 o
  -2  26   3       29.80       28.14      1.49 o
  -1  26   3       71.35       64.13      2.17 o
   0  26   3       37.55       44.19      1.70 o
   1  26   3        2.70        5.88      1.17 o
   2  26   3      101.02       97.45      3.23 o
   3  26   3      180.04      194.86      4.62 o
   4  26   3        0.45        0.84      0.80 o
   5  26   3       42.07       43.71      1.98 o
  -5  27   3       15.77       13.08      1.44 o
  -4  27   3       53.02       54.56      2.46 o
  -3  27   3      134.48      135.67      3.33 o
  -2  27   3        2.46        3.04      0.95 o
  -1  27   3       33.83       39.23      1.66 o
   0  27   3      198.61      178.22      3.24 o
   1  27   3       36.13       32.97      1.98 o
   2  27   3       15.93       15.26      1.56 o
   3  27   3      123.58      127.51      3.60 o
   4  27   3       30.50       33.37      3.99 o
   5  27   3        5.60        3.35      1.00 o
  -5  28   3       74.87       80.34      3.92 o
  -4  28   3       69.72       63.04      2.49 o
  -3  28   3        7.68        7.98      1.26 o
  -2  28   3      108.49      105.24      2.62 o
  -1  28   3       40.52       37.38      1.84 o
   0  28   3       64.59       59.84      1.84 o
   1  28   3      241.80      252.18      4.33 o
   2  28   3       12.87       10.31      1.32 o
   3  28   3        0.94        2.49      1.18 o
   4  28   3       13.34       12.34      1.58 o
  -5  29   3       47.95       54.07      2.36 o
  -4  29   3       42.39       46.65      2.12 o
  -3  29   3       25.10       23.62      1.80 o
  -2  29   3      552.92      579.80      8.63 o
  -1  29   3       59.39       52.58      1.89 o
   0  29   3        9.84        6.09      1.01 o
   1  29   3      202.22      203.05      3.65 o
   2  29   3       10.91       10.56      1.37 o
   3  29   3        0.06        1.20      1.05 o
   4  29   3        1.62       -0.63      1.12 o
  -4  30   3       20.29       13.23      1.43 o
  -3  30   3      391.14      417.54      7.42 o
  -2  30   3      120.08      111.40      2.51 o
  -1  30   3       64.40       70.71      2.06 o
   0  30   3       31.15       32.10      1.39 o
   1  30   3       66.55       57.15      1.88 o
   2  30   3        8.91        6.05      1.27 o
   3  30   3        0.22        0.43      0.97 o
  -4  31   3       16.46        7.11      1.37 o
  -3  31   3      271.28      276.28     11.80 o
  -2  31   3       12.90       19.38      2.76 o
  -1  31   3       40.18       45.58      1.99 o
   0  31   3       15.70       11.64      1.11 o
   1  31   3       21.99       17.89      1.80 o
   2  31   3        1.71        0.66      0.80 o
   3  31   3       42.44       54.36      2.27 o
  -3  32   3       17.03       14.30      1.67 o
  -2  32   3        0.46        1.49      0.83 o
  -1  32   3       34.81       33.81      2.84 o
   0  32   3        0.46       -0.50      0.70 o
   1  32   3       13.48        6.87      0.99 o
   2  32   3       23.00       18.66      1.55 o
  -2  33   3       47.63       70.63      3.31 o
  -1  33   3        3.52        2.59      1.16 o
   0  33   3        0.81        0.20      0.65 o
   1  33   3       13.65        6.12      1.23 o
   2  33   3        9.74        7.51      1.76 o
  -1  34   3        6.00        4.34      1.20 o
   0  34   3        0.55       -0.22      1.28 o
  -8   0   4      404.20      349.92     22.81 o
  -6   0   4      490.30      433.96     22.76 o
  -4   0   4      455.56      333.44      4.82 o
  -2   0   4    11034.33    11057.16    215.54 o
   0   0   4     8866.81     8023.39    126.66 o
   2   0   4      381.55      431.89      8.31 o
   4   0   4        4.05        0.77      0.91 o
   6   0   4      105.74      104.21      4.95 o
   8   0   4      289.17      374.39     16.95 o
  -9   1   4        2.19        1.40      1.15 o
  -8   1   4      140.25      135.52      4.02 o
  -7   1   4        8.89        7.10      1.53 o
  -6   1   4        4.23        5.99      1.55 o
  -5   1   4      149.64      131.58      2.90 o
  -4   1   4      391.94      307.38      2.93 o
  -3   1   4      109.04      118.98      0.97 o
  -2   1   4       22.55       23.50      0.73 o
  -1   1   4      287.83      315.93      2.26 o
   0   1   4      389.56      379.93      4.52 o
   1   1   4     1811.10     1772.34     13.14 o
   2   1   4     3016.34     3207.96     35.41 o
   3   1   4       51.05       57.90      1.29 o
   4   1   4       43.12       29.19      1.21 o
   5   1   4      169.89      163.05      3.84 o
   6   1   4      168.01      165.22      5.92 o
   7   1   4       24.74       32.32      5.45 o
   8   1   4        2.71        3.21      1.94 o
  -9   2   4        2.00        0.77      1.33 o
  -8   2   4        1.31        1.87      1.08 o
  -7   2   4      229.87      207.98      5.30 o
  -6   2   4      287.03      274.85      9.11 o
  -5   2   4        1.74        1.61      0.56 o
  -4   2   4      300.74      322.24      3.08 o
  -3   2   4      360.94      318.47      2.56 o
  -2   2   4     1641.59     1884.91     14.32 o
  -1   2   4       13.48       18.46      0.59 o
   0   2   4       49.72       61.26      1.97 o
   1   2   4      961.89     1003.51      7.69 o
   2   2   4      151.68      189.11      3.24 o
   3   2   4        0.33        0.68      0.46 o
   4   2   4       18.24       15.75      1.00 o
   5   2   4      727.73      718.19     12.18 o
   6   2   4        0.02       -0.81      1.34 o
   7   2   4       75.46       71.62      3.62 o
   8   2   4       94.43      121.31      5.79 o
  -9   3   4       23.58       16.05      2.15 o
  -8   3   4      344.60      310.20      8.99 o
  -7   3   4      584.74      568.56     12.29 o
  -6   3   4       33.95       51.06      3.34 o
  -5   3   4      373.60      379.18      5.02 o
  -4   3   4        1.92        3.16      0.54 o
  -3   3   4      304.35      306.05      2.61 o
  -2   3   4     1618.73     1649.49     12.45 o
  -1   3   4     3299.32     3263.27     29.76 o
   0   3   4       67.34       62.81      0.88 o
   1   3   4      303.24      276.72      2.77 o
   2   3   4     1615.99     1758.57     15.13 o
   3   3   4       27.56       21.19      0.77 o
   4   3   4       79.73       76.35      1.77 o
   5   3   4      198.87      184.73      4.16 o
   6   3   4      129.05      134.99      5.20 o
   7   3   4       35.49       35.51      2.85 o
   8   3   4       20.30       26.06     10.08 o
  -9   4   4       26.55       24.88      2.51 o
  -8   4   4      226.01      227.17      6.45 o
  -7   4   4      349.85      329.03      8.19 o
  -6   4   4      230.27      237.58      8.40 o
  -5   4   4      633.06      582.46      7.37 o
  -4   4   4      202.72      212.46      2.49 o
  -3   4   4     1480.98     1480.40     11.83 o
  -2   4   4     3185.57     3460.05     30.59 o
  -1   4   4       17.25        8.96      0.47 o
   0   4   4     1080.52     1060.42      7.76 o
   1   4   4     1206.55     1357.35     10.11 o
   2   4   4      260.24      275.88      2.35 o
   3   4   4      276.57      254.32      2.72 o
   4   4   4       41.57       34.78      1.70 o
   5   4   4      199.49      191.46      4.70 o
   6   4   4      120.94      115.13      3.70 o
   7   4   4       18.93       17.94      1.81 o
   8   4   4        2.40        2.33      1.48 o
  -9   5   4        4.48        5.10      2.34 o
  -8   5   4       10.76       10.31      2.50 o
  -7   5   4      371.70      368.52     11.08 o
  -6   5   4      354.41      350.58     10.51 o
  -5   5   4      547.62      522.89      6.85 o
  -4   5   4        5.86        7.15      0.50 o
  -3   5   4      200.35      159.32      1.94 o
  -2   5   4     3251.48     3645.03     32.70 o
  -1   5   4     3940.29     4037.22     46.86 o
   0   5   4      585.87      604.77      4.10 o
   1   5   4     1011.22      960.57      6.88 o
   2   5   4     1938.62     2119.50     20.33 o
   3   5   4     1222.32     1286.62     11.06 o
   4   5   4      569.27      587.19      7.73 o
   5   5   4        0.03       -0.88      1.28 o
   6   5   4        1.71        0.88      1.02 o
   7   5   4       16.99       26.89      2.16 o
  -9   6   4        0.08        1.05      1.92 o
  -8   6   4      161.18      150.48      5.84 o
  -7   6   4      142.36      149.80      5.57 o
  -6   6   4      155.32      151.73      4.35 o
  -5   6   4      205.37      181.95      3.21 o
  -4   6   4     1351.82     1416.21     11.88 o
  -3   6   4       17.50       13.05      0.45 o
  -2   6   4     1016.77     1036.87      8.05 o
  -1   6   4      173.41      158.26      1.43 o
   0   6   4     1924.59     2070.88     15.30 o
   1   6   4      863.79      804.21      6.26 o
   2   6   4       39.97       22.64      0.62 o
   3   6   4      223.75      233.36      2.54 o
   4   6   4      522.41      534.37      6.32 o
   5   6   4      189.74      171.42      3.92 o
   6   6   4        5.92        7.99      1.40 o
   7   6   4        9.62       10.90      1.78 o
  -9   7   4       23.54       22.43      3.46 o
  -8   7   4        1.32        1.07      0.87 o
  -7   7   4       13.35        8.08      1.28 o
  -6   7   4      111.05      109.54      3.03 o
  -5   7   4      251.16      263.54      4.47 o
  -4   7   4     1137.12     1231.06     10.61 o
  -3   7   4      795.70      890.44      7.09 o
  -2   7   4     1476.64     1462.28     10.06 o
  -1   7   4      153.79      199.50      1.53 o
   0   7   4     1214.34     1202.70      8.46 o
   1   7   4     1410.57     1373.47     10.30 o
   2   7   4      542.84      561.35      6.18 o
   3   7   4       21.18       43.31      1.01 o
   4   7   4       21.06       26.78      1.20 o
   5   7   4       64.90       62.16      2.39 o
   6   7   4       33.73       34.06      2.11 o
   7   7   4        9.50        7.91      1.61 o
  -9   8   4       36.77       48.20      5.55 o
  -8   8   4        4.59        4.97      1.43 o
  -7   8   4        1.81        3.11      1.32 o
  -6   8   4        4.76        6.30      1.17 o
  -5   8   4      813.43      867.04     12.73 o
  -4   8   4       56.74       59.70      1.07 o
  -3   8   4      316.60      294.26      2.53 o
  -2   8   4        1.31        3.72      0.38 o
  -1   8   4      144.98      125.56      1.45 o
   0   8   4     1464.47     1493.23     11.11 o
   1   8   4      114.11      101.86      1.44 o
   2   8   4     1704.80     1904.21     17.06 o
   3   8   4       20.19       24.10      0.78 o
   4   8   4       31.26       23.67      1.22 o
   5   8   4      775.19      676.56     10.95 o
   6   8   4       63.92       59.16      2.76 o
   7   8   4        7.20        8.07      1.64 o
  -8   9   4        0.51        0.82      1.04 o
  -7   9   4       84.81       81.68      4.81 o
  -6   9   4       31.47       25.66      1.76 o
  -5   9   4      290.49      271.99      4.88 o
  -4   9   4     1385.69     1513.03     15.75 o
  -3   9   4        5.38        3.74      0.50 o
  -2   9   4     2183.34     2334.95     18.80 o
  -1   9   4     1336.28     1432.41     12.41 o
   0   9   4      769.88      707.33      4.96 o
   1   9   4       14.95       20.50      0.67 o
   2   9   4     1113.56     1204.47     10.61 o
   3   9   4       90.14       75.70      1.40 o
   4   9   4      202.48      193.50      3.23 o
   5   9   4      152.79      155.49      3.80 o
   6   9   4       33.81       28.99      2.26 o
   7   9   4       54.87       50.11      2.77 o
  -8  10   4       14.17       15.61      2.36 o
  -7  10   4       62.56       72.36      3.62 o
  -6  10   4      342.17      328.54      8.26 o
  -5  10   4        6.51       10.32      1.34 o
  -4  10   4     2284.81     2342.33     28.25 o
  -3  10   4       73.43       87.17      1.24 o
  -2  10   4     1375.14     1434.72     10.46 o
  -1  10   4      714.11      580.12      4.35 o
   0  10   4      336.17      345.01      3.00 o
   1  10   4      300.65      330.06      3.16 o
   2  10   4      356.85      343.47      3.46 o
   3  10   4       17.66       18.81      0.82 o
   4  10   4       81.55       86.08      2.32 o
   5  10   4        5.82       10.27      1.56 o
   6  10   4       48.17       45.36      2.49 o
   7  10   4        0.01        0.07      0.91 o
  -8  11   4      177.81      188.04      8.55 o
  -7  11   4        5.67        7.63      1.62 o
  -6  11   4      184.89      178.56      5.01 o
  -5  11   4       32.56       31.00      1.76 o
  -4  11   4        4.26        3.64      0.58 o
  -3  11   4      235.21      311.21      2.78 o
  -2  11   4      278.55      374.21      2.71 o
  -1  11   4      517.87      472.10      3.42 o
   0  11   4       70.57       74.92      1.27 o
   1  11   4      288.26      295.37      2.59 o
   2  11   4        5.69        4.17      0.69 o
   3  11   4        0.64        2.48      0.62 o
   4  11   4      298.28      272.22      4.84 o
   5  11   4      179.77      175.52      5.47 o
   6  11   4       59.50       59.99      3.18 o
   7  11   4       28.67       19.19      2.40 o
  -8  12   4        5.97        3.80      1.76 o
  -7  12   4        3.13        1.92      1.85 o
  -6  12   4       31.02       32.70      2.34 o
  -5  12   4     1473.48     1508.05     28.29 o
  -4  12   4       41.17       46.00      1.37 o
  -3  12   4      192.91      192.75      1.99 o
  -2  12   4       92.37       73.48      0.98 o
  -1  12   4       71.14       70.80      0.96 o
   0  12   4        0.47        7.57      0.55 o
   1  12   4      194.35      206.21      2.02 o
   2  12   4     1091.84     1117.48     12.44 o
   3  12   4      210.11      177.88      2.92 o
   4  12   4       98.34       94.06      2.51 o
   5  12   4      111.40      102.35      3.19 o
   6  12   4       28.15       24.10      2.28 o
   7  12   4       16.23       14.42      2.01 o
  -8  13   4       24.90       19.10      3.21 o
  -7  13   4       41.09       43.74      3.66 o
  -6  13   4        7.27        5.63      1.66 o
  -5  13   4        0.42        2.36      0.84 o
  -4  13   4      123.92      126.76      1.74 o
  -3  13   4      171.80      178.99      2.12 o
  -2  13   4      415.33      425.29      3.36 o
  -1  13   4       42.31       46.78      0.84 o
   0  13   4      124.19      120.54      1.44 o
   1  13   4       35.14       17.18      0.66 o
   2  13   4       57.39       77.77      1.62 o
   3  13   4        0.55        0.38      0.59 o
   4  13   4      167.40      132.45      3.66 o
   5  13   4      100.78       98.21      3.89 o
   6  13   4       83.89       85.04      3.66 o
   7  13   4        9.62        6.42      1.80 o
  -8  14   4        2.42        2.80      2.03 o
  -7  14   4       25.03       25.09      1.98 o
  -6  14   4        0.14       -0.11      0.91 o
  -5  14   4      356.28      333.48      5.63 o
  -4  14   4        2.00        2.13      0.63 o
  -3  14   4        4.94        5.99      0.61 o
  -2  14   4      426.24      485.09      3.88 o
  -1  14   4       27.99       22.22      0.65 o
   0  14   4       51.02       55.02      1.04 o
   1  14   4       89.49       72.92      1.16 o
   2  14   4       80.83       56.82      1.76 o
   3  14   4      246.77      247.65      3.92 o
   4  14   4        0.89        2.16      0.95 o
   5  14   4       43.92       44.13      2.41 o
   6  14   4      114.58      124.96      4.37 o
   7  14   4       30.81       37.57      4.89 o
  -8  15   4       78.21       82.10      4.36 o
  -7  15   4        0.52        0.76      1.10 o
  -6  15   4      180.46      174.77      4.46 o
  -5  15   4        6.28        6.88      1.16 o
  -4  15   4       28.93       33.42      1.26 o
  -3  15   4       48.83       49.46      1.48 o
  -2  15   4      363.44      343.15      3.18 o
  -1  15   4      828.47      919.79      7.09 o
   0  15   4        0.86        2.42      0.47 o
   1  15   4      359.34      351.09      3.25 o
   2  15   4      118.57      101.20      2.20 o
   3  15   4       95.79      107.99      2.72 o
   4  15   4      335.56      307.60      5.98 o
   5  15   4      301.09      288.06     10.19 o
   6  15   4       32.10       35.94      2.35 o
   7  15   4       45.11       63.19      3.17 o
  -8  16   4      153.17      170.31      6.37 o
  -7  16   4       91.00       84.35      3.43 o
  -6  16   4      375.45      396.34      8.68 o
  -5  16   4      139.48      140.35      3.26 o
  -4  16   4       53.67       48.79      1.81 o
  -3  16   4      375.46      359.17      5.12 o
  -2  16   4      101.01      135.47      1.79 o
  -1  16   4        2.58        3.09      0.47 o
   0  16   4      253.82      259.58      2.43 o
   1  16   4        0.83        0.56      0.52 o
   2  16   4       30.68       26.47      1.43 o
   3  16   4      339.34      355.41      5.42 o
   4  16   4      403.42      366.04      6.54 o
   5  16   4       22.97       23.77      2.27 o
   6  16   4       18.83       21.11      2.31 o
   7  16   4       36.34       45.98      6.31 o
  -8  17   4        0.97        0.92      1.87 o
  -7  17   4       11.89       14.47      1.71 o
  -6  17   4       79.32       91.37      3.41 o
  -5  17   4        8.94        6.67      1.28 o
  -4  17   4     2149.78     2244.56     38.65 o
  -3  17   4      611.55      648.84      8.77 o
  -2  17   4     1236.91     1216.61     13.17 o
  -1  17   4      293.77      308.51      2.88 o
   0  17   4      342.30      300.88      3.59 o
   1  17   4      159.41      177.59      5.10 o
   2  17   4       24.06       26.23      1.42 o
   3  17   4      488.51      494.21      6.56 o
   4  17   4      203.34      215.90      4.46 o
   5  17   4      143.10      143.59      4.53 o
   6  17   4        1.61        0.99      0.89 o
  -7  18   4      633.83      703.53     14.71 o
  -6  18   4       23.76       25.75      1.96 o
  -5  18   4     1081.35     1116.18     19.99 o
  -4  18   4        0.12        1.41      1.31 o
  -3  18   4     1089.41     1016.87     14.81 o
  -2  18   4     1044.45     1019.90     12.54 o
  -1  18   4     1496.90     1421.31     14.65 o
   0  18   4     1064.17      988.09      9.93 o
   1  18   4        5.67        6.36      0.76 o
   2  18   4      192.34      174.37      3.27 o
   3  18   4        7.80        7.00      0.97 o
   4  18   4        0.34        0.89      0.89 o
   5  18   4       31.02       22.73      1.57 o
   6  18   4       77.34       83.72      3.86 o
  -7  19   4      269.20      280.09      7.27 o
  -6  19   4      182.74      208.06      7.82 o
  -5  19   4     1025.87     1059.84     17.48 o
  -4  19   4       15.06       14.47      1.69 o
  -3  19   4     1709.74     1683.31     27.17 o
  -2  19   4      383.37      391.43      6.33 o
  -1  19   4     3396.68     3272.19     44.82 o
   0  19   4      106.21       89.16      1.83 o
   1  19   4      448.72      448.59      5.98 o
   2  19   4      281.35      257.26      4.77 o
   3  19   4      106.16       95.64      2.25 o
   4  19   4      106.67      119.08      3.53 o
   5  19   4       80.20       77.75      2.44 o
   6  19   4        3.02        0.57      0.56 o
  -7  20   4       31.99       36.74      1.99 o
  -6  20   4      387.95      424.35     10.03 o
  -5  20   4      258.54      260.41      5.28 o
  -4  20   4       31.92       32.78      2.13 o
  -3  20   4       30.80       39.86      2.99 o
  -2  20   4      741.12      737.45     12.44 o
  -1  20   4      871.89      861.53      9.66 o
   0  20   4      726.82      661.53      8.00 o
   1  20   4     1894.42     1894.60     26.79 o
   2  20   4       70.07       81.04      2.38 o
   3  20   4      941.67      953.35     13.21 o
   4  20   4      152.45      145.09      3.73 o
   5  20   4      274.20      262.54      4.86 o
   6  20   4       58.75       53.81      5.87 o
  -7  21   4        9.21        5.65      1.67 o
  -6  21   4      133.30      135.64      5.92 o
  -5  21   4      127.60      140.49      5.31 o
  -4  21   4      156.49      160.65      5.03 o
  -3  21   4     1004.68     1006.63     15.92 o
  -2  21   4      558.73      578.48      9.10 o
  -1  21   4      109.86      106.57      2.22 o
   0  21   4     1283.55     1232.38     14.92 o
   1  21   4     1616.79     1527.78     21.22 o
   2  21   4      325.89      316.74      5.69 o
   3  21   4       62.86       65.20      2.20 o
   4  21   4      107.58       97.24      3.36 o
   5  21   4      279.78      296.38      4.89 o
   6  21   4       15.82       16.96      1.90 o
  -7  22   4       30.04       42.15      3.50 o
  -6  22   4      422.46      440.46     14.86 o
  -5  22   4     1120.74     1192.29     24.62 o
  -4  22   4      195.16      204.33      4.39 o
  -3  22   4       41.04       40.11      2.13 o
  -2  22   4      214.01      201.20      3.97 o
  -1  22   4      922.44      911.44     11.35 o
   0  22   4      180.12      171.05      2.80 o
   1  22   4      169.52      159.26      3.04 o
   2  22   4      126.47      116.42      2.53 o
   3  22   4       59.84       63.33      2.18 o
   4  22   4      214.99      203.49      4.25 o
   5  22   4      112.10      124.88      3.51 o
  -6  23   4        4.26        4.06      1.00 o
  -5  23   4      221.97      229.79      5.12 o
  -4  23   4      208.36      216.18      4.26 o
  -3  23   4      152.11      151.80      3.61 o
  -2  23   4      214.38      217.33      4.10 o
  -1  23   4      633.70      590.43      8.48 o
   0  23   4     1335.64     1356.53     17.73 o
   1  23   4        6.19        6.27      1.06 o
   2  23   4      769.70      784.97     10.89 o
   3  23   4      318.55      322.20      8.85 o
   4  23   4       66.04       73.25      2.80 o
   5  23   4       26.07       21.86      2.19 o
  -6  24   4       93.03       92.97      4.61 o
  -5  24   4      365.70      397.47      8.18 o
  -4  24   4       50.37       59.29      3.61 o
  -3  24   4      888.32      914.53     13.86 o
  -2  24   4      352.61      361.51      6.38 o
  -1  24   4      413.18      394.76      6.32 o
   0  24   4      134.31      139.32      2.86 o
   1  24   4      681.14      689.52     10.62 o
   2  24   4      103.18      104.65      2.73 o
   3  24   4       23.81       26.95      1.50 o
   4  24   4       28.63       32.51      2.09 o
   5  24   4       12.47        9.11      1.33 o
  -6  25   4       55.78       57.87      3.16 o
  -5  25   4        2.17        2.06      1.10 o
  -4  25   4        7.30        8.66      1.29 o
  -3  25   4       45.95       52.98      2.11 o
  -2  25   4      271.83      259.79      5.03 o
  -1  25   4       50.81       47.88      1.87 o
   0  25   4        5.24       11.60      1.18 o
   1  25   4        7.98        5.80      1.16 o
   2  25   4       22.14       24.55      1.70 o
   3  25   4        1.60        2.25      0.87 o
   4  25   4       79.80       83.22      2.94 o
   5  25   4        2.76        1.79      0.78 o
  -6  26   4        2.22        1.98      1.73 o
  -5  26   4       45.28       47.87      2.32 o
  -4  26   4        0.01        0.35      0.80 o
  -3  26   4      173.74      173.16      3.46 o
  -2  26   4      208.99      189.53      4.39 o
  -1  26   4        3.16        1.76      0.93 o
   0  26   4        7.09        8.09      1.09 o
   1  26   4      231.86      226.52      4.50 o
   2  26   4       50.48       55.60      2.16 o
   3  26   4        4.38        5.36      0.92 o
   4  26   4        2.16        1.22      0.87 o
  -5  27   4       25.72       16.14      2.37 o
  -4  27   4        5.79        7.16      1.23 o
  -3  27   4       16.66       18.20      1.41 o
  -2  27   4       72.40       71.32      2.76 o
  -1  27   4      137.89      124.40      3.59 o
   0  27   4       12.69       19.72      1.33 o
   1  27   4        6.73        6.74      1.04 o
   2  27   4        3.42        2.75      0.92 o
   3  27   4      124.61      136.80      2.83 o
   4  27   4       42.74       54.91      1.90 o
  -5  28   4       11.78        8.72      1.38 o
  -4  28   4        2.69        1.18      0.95 o
  -3  28   4      151.98      163.85      3.07 o
  -2  28   4      176.14      180.55      4.45 o
  -1  28   4        0.19        0.57      0.91 o
   0  28   4        7.26        7.35      1.09 o
   1  28   4        6.48        6.05      1.04 o
   2  28   4        2.45        2.73      0.87 o
   3  28   4       46.34       51.83      2.29 o
   4  28   4        2.28        1.07      0.94 o
  -5  29   4        0.17       -0.04      0.83 o
  -4  29   4      119.69      125.00      3.85 o
  -3  29   4      212.27      200.46      3.60 o
  -2  29   4       63.60       61.34      2.22 o
  -1  29   4       85.36       85.13      3.00 o
   0  29   4       33.44       30.46      1.64 o
   1  29   4       53.61       52.34      1.82 o
   2  29   4        3.63        4.47      0.99 o
   3  29   4       16.89       12.98      1.31 o
  -4  30   4       90.51      103.00      2.61 o
  -3  30   4       52.54       40.65      2.35 o
  -2  30   4       70.73       61.20      2.11 o
  -1  30   4       45.10       44.98      2.36 o
   0  30   4        8.03        8.17      0.86 o
   1  30   4        5.56        7.66      0.90 o
   2  30   4        4.75        2.19      0.86 o
   3  30   4       10.97        5.34      1.21 o
  -4  31   4        7.64        7.55      1.93 o
  -3  31   4       68.03       67.62      2.60 o
  -2  31   4       27.29       13.16      1.13 o
  -1  31   4        0.69        0.86      0.87 o
   0  31   4        8.21        6.58      0.99 o
   1  31   4       20.15       18.48      1.26 o
   2  31   4        5.44        5.36      0.95 o
  -3  32   4       19.45       11.54      1.33 o
  -2  32   4        0.35        2.73      1.09 o
  -1  32   4       12.05        6.96      1.20 o
   0  32   4        4.66        2.00      0.68 o
   1  32   4       70.18       79.97      3.73 o
   2  32   4        0.77        1.69      1.09 o
  -2  33   4       49.16       45.89      3.84 o
  -1  33   4        2.57        3.48      1.04 o
   0  33   4       31.36       22.00      3.31 o
   1  33   4       28.13       18.64      3.44 o
  -9   0   5       42.59       38.64      5.87 o
  -7   0   5       92.90       84.61      4.59 o
  -5   0   5       84.04       87.23      1.94 o
  -3   0   5       28.06       29.21      1.29 o
  -1   0   5      523.78      415.44      9.28 o
   1   0   5      279.61      284.25      6.60 o
   3   0   5      435.47      479.45     12.99 o
   5   0   5        5.96        4.55      1.16 o
   7   0   5       65.66       78.07      6.80 o
  -9   1   5       12.20        9.99      2.02 o
  -8   1   5       16.16       15.56      1.70 o
  -7   1   5      277.41      262.93      6.67 o
  -6   1   5       17.72       27.08      2.32 o
  -5   1   5       80.06       70.10      1.32 o
  -4   1   5      500.88      533.06      5.12 o
  -3   1   5      218.42      191.60      2.45 o
  -2   1   5       16.80       15.01      0.62 o
  -1   1   5     7138.73     7400.46     87.05 o
   0   1   5     1767.38     1730.92     13.10 o
   1   1   5      604.92      626.99      6.01 o
   2   1   5     2028.48     2142.92     22.42 o
   3   1   5      124.42       95.73      3.01 o
   4   1   5       12.88        9.03      1.05 o
   5   1   5       21.65       18.71      1.44 o
   6   1   5       14.39       12.76      2.92 o
   7   1   5        0.95        1.24      1.77 o
  -9   2   5       13.43       14.23      2.41 o
  -8   2   5      115.23      116.14      4.65 o
  -7   2   5       33.38       33.76      4.04 o
  -6   2   5       34.10       38.25      2.64 o
  -5   2   5      123.33      102.29      1.79 o
  -4   2   5       47.73       58.86      1.27 o
  -3   2   5       43.52       41.36      0.94 o
  -2   2   5      272.97      321.72      2.85 o
  -1   2   5     1601.36     1512.92     11.28 o
   0   2   5      911.64      886.09      6.18 o
   1   2   5      506.56      570.24      8.10 o
   2   2   5        0.30        5.73      0.70 o
   3   2   5        0.41        0.29      0.38 o
   4   2   5      137.23      117.95      3.80 o
   5   2   5      136.46      134.42      3.69 o
   6   2   5        0.33        0.43      0.94 o
   7   2   5        1.02        2.83      2.43 o
  -9   3   5       21.42       11.06      3.08 o
  -8   3   5       78.11       79.70      3.60 o
  -7   3   5      445.25      447.91      9.75 o
  -6   3   5        1.88        6.05      1.51 o
  -5   3   5        0.96        3.89      0.81 o
  -4   3   5      247.82      247.55      2.63 o
  -3   3   5       62.92       34.12      0.97 o
  -2   3   5      121.14      129.43      1.66 o
  -1   3   5       34.59       28.29      0.78 o
   0   3   5      334.21      381.15      2.95 o
   1   3   5     1252.40     1251.26     10.70 o
   2   3   5      840.22      934.10      8.87 o
   3   3   5        6.59        5.08      0.51 o
   4   3   5      123.37      117.95      3.63 o
   5   3   5        7.17        8.49      1.19 o
   6   3   5       83.76       90.65      3.08 o
   7   3   5      112.80      108.93      4.61 o
  -9   4   5       44.83       47.82      4.14 o
  -8   4   5        0.06       -0.84      0.87 o
  -7   4   5       13.04       13.09      1.58 o
  -6   4   5       13.66       15.49      1.81 o
  -5   4   5     2104.60     2061.50     27.54 o
  -4   4   5       80.93       92.25      1.45 o
  -3   4   5       13.19       32.57      0.80 o
  -2   4   5     4917.76     5206.84     55.20 o
  -1   4   5      974.52      999.10      7.43 o
   0   4   5      279.04      265.79      2.04 o
   1   4   5      196.65      238.52      1.95 o
   2   4   5       15.97       20.60      0.66 o
   3   4   5        2.43        1.03      0.57 o
   4   4   5       54.22       49.07      1.81 o
   5   4   5      115.57      118.16      3.89 o
   6   4   5       27.76       24.44      1.89 o
   7   4   5       62.84       58.50      2.28 o
  -9   5   5       39.25       45.52      5.33 o
  -8   5   5        3.15        3.42      0.96 o
  -7   5   5        0.13       -0.69      1.14 o
  -6   5   5      125.36      123.09      4.27 o
  -5   5   5      721.40      748.31      9.38 o
  -4   5   5      276.59      259.14      3.03 o
  -3   5   5     2647.17     2745.87     26.91 o
  -2   5   5      756.07      670.77      4.92 o
  -1   5   5     6994.38     7440.27     85.62 o
   0   5   5       10.44       21.07      0.58 o
   1   5   5      678.92      718.51      5.79 o
   2   5   5       46.56       48.87      0.83 o
   3   5   5     1192.71     1161.85     14.85 o
   4   5   5       86.94       84.82      2.44 o
   5   5   5      488.55      480.02      8.47 o
   6   5   5        0.14        0.59      0.89 o
   7   5   5       12.53        8.66      1.30 o
  -9   6   5       74.70       82.51      8.89 o
  -8   6   5        4.50        4.86      1.26 o
  -7   6   5      307.68      303.78     10.58 o
  -6   6   5      571.79      572.04     10.34 o
  -5   6   5      378.35      344.16      4.93 o
  -4   6   5      159.84      172.86      2.06 o
  -3   6   5      176.61      188.95      1.81 o
  -2   6   5      507.83      585.01      4.85 o
  -1   6   5      103.84       78.62      1.08 o
   0   6   5        5.34        4.49      0.45 o
   1   6   5       20.77       25.32      0.61 o
   2   6   5     1792.93     1865.43     19.93 o
   3   6   5        3.24        8.39      0.84 o
   4   6   5     1145.67     1073.20     15.42 o
   5   6   5      311.38      303.87      5.27 o
   6   6   5       12.97       16.53      1.55 o
   7   6   5       38.62       42.60      2.55 o
  -9   7   5       10.53        7.80      3.23 o
  -8   7   5       11.74       11.79      1.83 o
  -7   7   5        0.15        1.02      1.29 o
  -6   7   5      104.92      106.82      3.49 o
  -5   7   5      646.46      635.32     10.02 o
  -4   7   5     1183.59     1139.87     10.94 o
  -3   7   5      176.68      208.64      2.19 o
  -2   7   5     4515.92     4854.52     49.48 o
  -1   7   5       41.21       30.84      0.54 o
   0   7   5     6225.93     7002.02     77.49 o
   1   7   5      442.33      448.84      3.55 o
   2   7   5     1390.89     1490.71     13.78 o
   3   7   5       18.09       21.86      0.99 o
   4   7   5      531.92      509.00      7.01 o
   5   7   5      343.84      333.64      7.63 o
   6   7   5      243.07      242.73      7.67 o
   7   7   5        3.36        5.58      1.16 o
  -8   8   5      181.03      200.48      6.25 o
  -7   8   5       31.83       34.16      2.33 o
  -6   8   5       47.87       50.61      2.72 o
  -5   8   5      102.39      102.11      3.59 o
  -4   8   5        3.77        1.51      0.60 o
  -3   8   5      189.46      190.35      2.05 o
  -2   8   5        6.29        4.59      0.36 o
  -1   8   5       54.91       61.57      0.77 o
   0   8   5      219.72      173.94      1.55 o
   1   8   5        9.01       12.53      0.55 o
   2   8   5      252.12      252.86      2.62 o
   3   8   5       80.03       70.55      1.70 o
   4   8   5      731.50      642.77      8.72 o
   5   8   5        6.66        5.24      1.14 o
   6   8   5        0.66        0.87      0.95 o
   7   8   5       26.77       15.53      1.68 o
  -8   9   5       29.71       25.60      3.16 o
  -7   9   5        1.56        3.62      1.31 o
  -6   9   5       17.92       15.86      1.50 o
  -5   9   5      602.01      574.68      9.46 o
  -4   9   5       27.23       23.59      0.96 o
  -3   9   5        3.49        1.81      0.48 o
  -2   9   5       66.54       58.42      0.96 o
  -1   9   5     2344.45     2710.88     23.82 o
   0   9   5      376.72      390.59      3.19 o
   1   9   5      364.77      286.88      2.41 o
   2   9   5       13.13       18.39      0.79 o
   3   9   5        0.00        2.35      0.89 o
   4   9   5       28.21       24.71      1.46 o
   5   9   5       99.02       84.81      3.30 o
   6   9   5       14.53       19.33      1.64 o
   7   9   5       28.99       32.09      5.20 o
  -8  10   5        1.86        2.01      1.44 o
  -7  10   5      101.41      105.95      4.20 o
  -6  10   5        3.52        5.19      1.20 o
  -5  10   5      748.90      773.68     17.22 o
  -4  10   5      124.06      106.46      1.95 o
  -3  10   5      405.19      402.42      3.71 o
  -2  10   5       78.64       82.43      1.11 o
  -1  10   5      345.94      364.82      2.80 o
   0  10   5       64.64       86.24      1.14 o
   1  10   5     1092.78     1065.90      8.03 o
   2  10   5      484.66      470.58      4.65 o
   3  10   5        1.92        3.26      0.72 o
   4  10   5       19.83       16.61      1.29 o
   5  10   5       82.98       71.85      2.97 o
   6  10   5        1.28        2.46      1.52 o
   7  10   5       10.19        9.10      2.15 o
  -8  11   5       47.37       53.59      3.14 o
  -7  11   5        9.12       11.97      1.64 o
  -6  11   5       16.29       16.72      1.38 o
  -5  11   5       90.34       95.80      3.28 o
  -4  11   5      269.74      281.98      3.98 o
  -3  11   5      165.82      163.37      1.72 o
  -2  11   5      362.81      366.60      3.15 o
  -1  11   5       96.27      124.57      1.38 o
   0  11   5      200.65      171.51      1.73 o
   1  11   5       10.16        6.55      0.47 o
   2  11   5     1329.60     1338.60     17.67 o
   3  11   5        3.77        2.81      1.11 o
   4  11   5      368.85      365.12      6.12 o
   5  11   5      672.25      627.25     15.52 o
   6  11   5       80.57       85.94      3.62 o
   7  11   5        5.37        1.88      1.43 o
  -8  12   5        0.00       -0.38      1.73 o
  -7  12   5        0.47        1.06      1.09 o
  -6  12   5      263.76      251.73      5.91 o
  -5  12   5       12.37       13.30      1.63 o
  -4  12   5       72.73       60.21      1.84 o
  -3  12   5       10.82        9.81      0.62 o
  -2  12   5       20.62       29.01      0.80 o
  -1  12   5      241.63      234.23      2.17 o
   0  12   5      241.67      234.66      2.14 o
   1  12   5        0.93        2.32      0.43 o
   2  12   5      103.13       97.90      3.54 o
   3  12   5      188.52      174.44      3.40 o
   4  12   5      222.81      229.20      5.01 o
   5  12   5        0.08       -1.42      1.42 o
   6  12   5        5.36        8.56      1.60 o
   7  12   5        0.07       -0.16      1.18 o
  -8  13   5        0.91        1.95      1.70 o
  -7  13   5      174.66      172.60      4.71 o
  -6  13   5      101.72       96.14      2.85 o
  -5  13   5       17.02       15.45      1.85 o
  -4  13   5       66.98       64.92      2.01 o
  -3  13   5      177.62      161.92      2.04 o
  -2  13   5      589.76      522.65      4.41 o
  -1  13   5      615.57      618.14      5.14 o
   0  13   5       55.04       66.63      1.01 o
   1  13   5      758.00      785.71      6.75 o
   2  13   5      704.78      669.22      8.91 o
   3  13   5      161.70      151.67      3.21 o
   4  13   5       27.48       32.83      1.88 o
   5  13   5      336.67      335.15     12.29 o
   6  13   5       82.97       88.02      4.08 o
   7  13   5       17.85       11.10      1.67 o
  -8  14   5       93.89      104.86      4.86 o
  -7  14   5        0.13        1.49      1.35 o
  -6  14   5        0.96        0.95      0.93 o
  -5  14   5      805.51      806.41     14.33 o
  -4  14   5      141.89      131.37      2.81 o
  -3  14   5      141.50      126.66      2.18 o
  -2  14   5        0.61        2.88      0.45 o
  -1  14   5      316.22      298.54      2.62 o
   0  14   5      722.18      701.81      5.72 o
   1  14   5       48.96       51.74      1.30 o
   2  14   5      162.12      169.75      3.02 o
   3  14   5        0.39        0.81      0.85 o
   4  14   5       89.21       87.25      5.12 o
   5  14   5        4.83        5.27      1.47 o
   6  14   5        0.00       -0.20      0.74 o
  -8  15   5        9.66        6.94      1.95 o
  -7  15   5       16.26       19.94      2.84 o
  -6  15   5       32.46       33.89      2.02 o
  -5  15   5       74.73       74.34      2.75 o
  -4  15   5      244.22      258.58      4.93 o
  -3  15   5      170.50      146.33      2.87 o
  -2  15   5      398.04      364.92      4.71 o
  -1  15   5      194.12      193.75      2.24 o
   0  15   5       14.96       13.50      0.72 o
   1  15   5      162.85      141.29      2.20 o
   2  15   5      107.44      100.79      2.36 o
   3  15   5      202.16      202.89      4.10 o
   4  15   5       50.94       43.90      2.14 o
   5  15   5       68.25       73.20      2.70 o
   6  15   5        5.99        4.89      1.03 o
  -8  16   5       44.26       48.00      3.69 o
  -7  16   5        6.34        7.36      1.72 o
  -6  16   5      361.36      370.33      7.91 o
  -5  16   5      235.06      217.78      4.62 o
  -4  16   5      104.42       92.95      2.50 o
  -3  16   5      174.73      180.42      3.30 o
  -2  16   5       58.09       55.89      1.59 o
  -1  16   5       20.93       19.79      0.94 o
   0  16   5      246.94      249.55      2.77 o
   1  16   5       43.76       42.63      1.87 o
   2  16   5      345.37      319.87      4.91 o
   3  16   5       66.76       60.86      1.90 o
   4  16   5      261.72      241.91      5.12 o
   5  16   5       52.84       48.62      2.25 o
   6  16   5        1.82        1.85      0.86 o
  -7  17   5       44.67       42.03      2.47 o
  -6  17   5      335.47      337.30      6.54 o
  -5  17   5      334.55      303.85      9.13 o
  -4  17   5     2027.23     2011.84     31.06 o
  -3  17   5      138.14      154.28      3.14 o
  -2  17   5      253.32      266.63      3.79 o
  -1  17   5      779.54      773.99      9.19 o
   0  17   5      513.34      476.47      5.85 o
   1  17   5       35.41       30.15      2.01 o
   2  17   5       24.59       27.22      1.62 o
   3  17   5      821.60      787.82     10.14 o
   4  17   5        0.22        0.07      0.79 o
   5  17   5       10.34        8.46      1.58 o
   6  17   5       98.27      113.53      3.51 o
  -7  18   5       26.76       31.63      3.83 o
  -6  18   5       37.07       34.92      2.33 o
  -5  18   5        1.79        1.23      1.81 o
  -4  18   5      364.90      342.82      5.54 o
  -3  18   5       19.19       17.26      1.38 o
  -2  18   5      258.60      255.89      3.87 o
  -1  18   5       32.06       28.96      1.84 o
   0  18   5       87.89       88.50      1.98 o
   1  18   5       11.95        8.79      1.07 o
   2  18   5        9.70       12.86      1.36 o
   3  18   5        0.08        1.05      0.75 o
   4  18   5       68.83       77.70      2.98 o
   5  18   5        6.53        7.42      1.41 o
   6  18   5        3.71        2.64      1.27 o
  -7  19   5      202.98      208.88      5.46 o
  -6  19   5       10.97       12.40      1.65 o
  -5  19   5      232.60      232.71      6.17 o
  -4  19   5        7.62       12.49      1.82 o
  -3  19   5     1878.07     1892.87     29.42 o
  -2  19   5      353.15      352.46      5.06 o
  -1  19   5      825.91      800.70     10.35 o
   0  19   5     1683.07     1705.48     22.96 o
   1  19   5      520.72      518.30      7.49 o
   2  19   5     2607.64     2551.50     37.38 o
   3  19   5       88.18       81.01      2.20 o
   4  19   5      104.45      112.14      3.43 o
   5  19   5       43.63       41.52      2.56 o
   6  19   5       11.12       11.08      1.32 o
  -7  20   5       83.94       96.32      8.79 o
  -6  20   5       61.87       60.52      3.41 o
  -5  20   5     1539.03     1558.18     35.33 o
  -4  20   5        8.18        6.39      1.08 o
  -3  20   5      723.96      714.99     10.62 o
  -2  20   5       83.17       84.32      2.09 o
  -1  20   5      597.70      607.01      8.60 o
   0  20   5       59.50       63.87      2.00 o
   1  20   5      340.86      366.68      6.26 o
   2  20   5       42.55       45.83      1.91 o
   3  20   5      117.43      111.47      3.10 o
   4  20   5       10.79       16.89      1.76 o
   5  20   5       76.92       79.00      2.74 o
  -7  21   5       13.57        5.05      1.91 o
  -6  21   5       39.39       35.08      2.62 o
  -5  21   5      898.71      926.24     25.60 o
  -4  21   5       33.67       32.40      1.99 o
  -3  21   5     1904.64     1866.54     28.61 o
  -2  21   5       96.49       94.03      3.03 o
  -1  21   5     2536.48     2472.92     35.07 o
   0  21   5       13.42       11.73      1.20 o
   1  21   5     3003.81     3040.63     46.49 o
   2  21   5       33.90       37.23      3.08 o
   3  21   5      384.50      393.16      5.90 o
   4  21   5      107.72      109.05      3.13 o
   5  21   5      135.79      135.60      4.63 o
  -7  22   5        0.72        0.99      1.29 o
  -6  22   5      165.15      169.03      6.05 o
  -5  22   5      140.15      158.16      4.67 o
  -4  22   5       40.02       39.92      2.65 o
  -3  22   5      325.07      320.45      5.37 o
  -2  22   5       20.76       20.28      1.64 o
  -1  22   5       94.03       94.52      2.25 o
   0  22   5      217.24      201.34      3.63 o
   1  22   5      313.60      337.99      5.31 o
   2  22   5      147.66      140.23      3.05 o
   3  22   5       12.30       16.66      1.27 o
   4  22   5      438.39      437.53      7.20 o
   5  22   5      195.82      204.45      6.83 o
  -6  23   5        9.24        5.99      1.54 o
  -5  23   5       56.43       61.47      2.60 o
  -4  23   5     1049.80     1077.90     16.03 o
  -3  23   5      379.55      383.46      6.20 o
  -2  23   5      832.47      810.92     12.63 o
  -1  23   5        5.82        5.79      0.96 o
   0  23   5     1136.60     1129.41     14.28 o
   1  23   5      354.13      369.07      5.37 o
   2  23   5      230.93      233.28      4.03 o
   3  23   5       76.03       82.31      2.37 o
   4  23   5       22.00       18.26      1.78 o
   5  23   5      350.01      412.81      9.68 o
  -6  24   5       64.98       62.88      2.94 o
  -5  24   5       12.44        9.77      1.24 o
  -4  24   5        0.74        2.64      0.95 o
  -3  24   5      445.36      467.64      6.99 o
  -2  24   5        4.07        4.38      1.21 o
  -1  24   5       26.42       23.30      1.34 o
   0  24   5      268.91      270.60      4.86 o
   1  24   5      234.46      239.61      3.98 o
   2  24   5       11.81       10.30      1.02 o
   3  24   5      123.91      122.36      2.93 o
   4  24   5       35.37       42.54      2.84 o
   5  24   5       53.82       59.25      3.02 o
  -6  25   5        1.21        0.13      1.04 o
  -5  25   5        6.96        4.32      0.93 o
  -4  25   5       74.24       72.20      2.13 o
  -3  25   5      107.85      118.48      2.77 o
  -2  25   5       84.67       81.02      2.89 o
  -1  25   5      137.48      125.77      3.67 o
   0  25   5      305.48      292.05      6.20 o
   1  25   5       17.44       17.38      1.58 o
   2  25   5       95.95      105.86      2.40 o
   3  25   5      146.43      169.75      3.24 o
   4  25   5        7.49        4.38      1.08 o
  -5  26   5       28.47       30.84      2.41 o
  -4  26   5       29.80       25.35      1.62 o
  -3  26   5       49.60       52.13      1.96 o
  -2  26   5        6.71        7.98      1.28 o
  -1  26   5        0.50        0.75      0.80 o
   0  26   5      378.26      372.98      6.49 o
   1  26   5      178.52      191.61      4.48 o
   2  26   5      195.33      200.87      3.38 o
   3  26   5        6.37        5.62      0.89 o
   4  26   5       44.34       57.64      4.61 o
  -5  27   5        0.47        0.29      1.43 o
  -4  27   5       19.82       19.67      1.75 o
  -3  27   5       89.68       92.56      2.70 o
  -2  27   5       44.46       40.52      2.08 o
  -1  27   5       25.98       26.87      1.96 o
   0  27   5      137.61      144.27      7.54 o
   1  27   5       19.55       22.74      1.66 o
   2  27   5       98.52       92.49      2.27 o
   3  27   5      232.65      259.72      4.14 o
   4  27   5        0.35       -0.59      1.27 o
  -5  28   5        1.05        1.07      1.10 o
  -4  28   5        9.12        8.89      1.09 o
  -3  28   5      286.90      271.74      4.85 o
  -2  28   5      355.87      355.05      6.35 o
  -1  28   5       31.03       31.72      1.68 o
   0  28   5       24.84       19.04      1.42 o
   1  28   5        3.20        2.61      1.00 o
   2  28   5       64.06       68.81      2.31 o
   3  28   5        0.18        0.19      0.83 o
  -4  29   5        0.00       -0.71      0.71 o
  -3  29   5       14.98       19.03      1.29 o
  -2  29   5       41.35       45.20      1.84 o
  -1  29   5       24.58       24.39      2.27 o
   0  29   5       12.94        9.16      0.97 o
   1  29   5       27.74       25.60      2.39 o
   2  29   5       14.09        6.68      0.81 o
   3  29   5       60.21       80.77      3.18 o
  -4  30   5        4.80        4.15      1.57 o
  -3  30   5       92.72       94.53      2.34 o
  -2  30   5        0.19        0.06      0.85 o
  -1  30   5       15.43       12.36      1.48 o
   0  30   5        0.99        1.18      1.14 o
   1  30   5        0.00       -0.16      0.64 o
   2  30   5       52.46       63.30      2.18 o
  -3  31   5        0.67        1.01      1.14 o
  -2  31   5        1.22        1.05      0.96 o
  -1  31   5        0.33        1.30      0.93 o
   0  31   5        5.29        2.49      1.12 o
   1  31   5       44.58       53.40      1.86 o
   2  31   5       10.12        3.89      1.30 o
  -2  32   5       72.39       93.42      2.92 o
  -1  32   5        0.78        0.22      0.77 o
   0  32   5        2.73        1.41      1.37 o
   1  32   5        2.58        1.71      1.02 o
  -8   0   6       36.09       41.59      2.89 o
  -6   0   6       87.37       96.56      5.54 o
  -4   0   6      159.09      154.10      7.31 o
  -2   0   6      393.99      260.29      4.66 o
   0   0   6       64.93       75.20      1.28 o
   2   0   6      409.54      449.17      6.16 o
   4   0   6       44.57       47.61      2.78 o
   6   0   6       55.93       61.70      4.23 o
  -9   1   6        2.43        2.17      2.15 o
  -8   1   6      258.22      292.61      6.88 o
  -7   1   6        0.78        0.74      1.07 o
  -6   1   6      100.01      114.11      3.73 o
  -5   1   6      711.22      737.34     10.99 o
  -4   1   6       43.98       42.98      1.24 o
  -3   1   6      721.93      740.01      7.33 o
  -2   1   6     3913.61     4116.01     40.26 o
  -1   1   6        3.60        1.45      0.45 o
   0   1   6       18.90       27.93      0.76 o
   1   1   6     1641.16     1598.66     14.14 o
   2   1   6       81.97       87.27      2.67 o
   3   1   6        5.72        6.74      0.84 o
   4   1   6        0.02       -0.97      0.97 o
   5   1   6       17.79       11.19      1.24 o
   6   1   6        1.35        2.24      0.98 o
   7   1   6       28.09       37.88      3.04 o
  -9   2   6        1.41        0.84      1.92 o
  -8   2   6        0.93        1.40      0.97 o
  -7   2   6       41.06       43.82      2.42 o
  -6   2   6        1.61        3.33      1.31 o
  -5   2   6      753.05      692.33     10.50 o
  -4   2   6        8.52        6.04      0.72 o
  -3   2   6        7.74       22.57      0.77 o
  -2   2   6     1749.87     1915.29     15.36 o
  -1   2   6      282.76      290.69      2.43 o
   0   2   6      314.20      277.13      2.06 o
   1   2   6       69.46       78.37      1.12 o
   2   2   6       42.03       26.14      0.69 o
   3   2   6       29.05       37.86      1.14 o
   4   2   6       99.02       99.32      2.69 o
   5   2   6       27.99       24.78      1.32 o
   6   2   6        0.45       -0.06      1.23 o
   7   2   6       67.76       79.93      4.10 o
  -9   3   6        0.70        1.14      1.88 o
  -8   3   6      325.71      359.33      7.53 o
  -7   3   6        0.29        1.11      1.06 o
  -6   3   6      168.28      170.62      4.51 o
  -5   3   6       23.89       22.59      1.36 o
  -4   3   6       47.82       49.02      1.25 o
  -3   3   6      126.91      102.04      1.42 o
  -2   3   6        5.98        3.40      0.56 o
  -1   3   6      151.35      120.78      1.34 o
   0   3   6      291.01      271.23      1.91 o
   1   3   6      209.35      193.82      1.78 o
   2   3   6        3.62        0.65      0.40 o
   3   3   6        6.24        5.41      0.97 o
   4   3   6      101.02       95.60      2.92 o
   5   3   6       74.98       85.48      4.25 o
   6   3   6        0.02        0.22      0.78 o
   7   3   6       39.48       48.35      8.72 o
  -9   4   6        4.08        3.04      2.57 o
  -8   4   6        0.01       -0.48      1.09 o
  -7   4   6      121.27      122.14      3.85 o
  -6   4   6      232.23      238.67      5.77 o
  -5   4   6      283.81      265.19      5.98 o
  -4   4   6        2.26        2.76      0.66 o
  -3   4   6      542.42      619.89      5.37 o
  -2   4   6     2919.39     3019.72     26.97 o
  -1   4   6      925.86      932.81      6.96 o
   0   4   6        0.03       -0.14      0.36 o
   1   4   6      255.63      293.72      2.46 o
   2   4   6        4.02        7.20      0.57 o
   3   4   6      420.94      416.87      6.28 o
   4   4   6        4.91        4.83      1.07 o
   5   4   6      403.13      396.99      7.21 o
   6   4   6        3.42        2.67      0.96 o
   7   4   6       82.07      107.26      3.45 o
  -8   5   6       44.13       42.90      2.38 o
  -7   5   6      126.71      124.73      4.43 o
  -6   5   6        2.66        1.57      0.98 o
  -5   5   6       27.39       29.76      1.78 o
  -4   5   6      488.64      439.51      5.64 o
  -3   5   6        1.25        1.12      0.36 o
  -2   5   6       64.16       47.45      0.79 o
  -1   5   6     1847.80     1815.80     13.82 o
   0   5   6      275.09      284.90      2.43 o
   1   5   6      199.28      202.07      1.57 o
   2   5   6       71.52       64.40      1.38 o
   3   5   6      188.77      191.06      4.17 o
   4   5   6      162.19      172.40      4.19 o
   5   5   6      325.74      293.86      7.16 o
   6   5   6      106.50      100.35      2.87 o
   7   5   6       12.21       10.17      2.07 o
  -8   6   6       17.53       20.07      1.93 o
  -7   6   6       37.77       36.75      2.62 o
  -6   6   6        0.40        2.35      1.05 o
  -5   6   6        0.01        0.50      0.83 o
  -4   6   6       81.86       97.97      2.30 o
  -3   6   6      413.16      429.07      4.31 o
  -2   6   6     1747.83     1841.96     14.90 o
  -1   6   6      578.19      691.11      4.97 o
   0   6   6     1252.62     1220.57      9.52 o
   1   6   6     1307.09     1349.35     10.24 o
   2   6   6      367.54      414.52      4.86 o
   3   6   6        2.84        3.05      0.86 o
   4   6   6      603.07      659.44     10.73 o
   5   6   6      421.06      400.62      7.56 o
   6   6   6       23.31       23.65      1.87 o
   7   6   6       20.06       12.24      2.11 o
  -8   7   6       13.33        7.85      2.12 o
  -7   7   6        0.32       -0.18      1.12 o
  -6   7   6        1.57        1.29      0.95 o
  -5   7   6      130.91      120.71      3.52 o
  -4   7   6        2.25        2.71      0.73 o
  -3   7   6       55.04       87.70      1.25 o
  -2   7   6      641.58      575.77      4.48 o
  -1   7   6      862.43      949.03      6.85 o
   0   7   6        0.73        8.40      0.59 o
   1   7   6     3533.39     3661.68     35.87 o
   2   7   6      524.83      533.00      8.37 o
   3   7   6      547.56      543.68     12.07 o
   4   7   6        6.23        3.47      1.10 o
   5   7   6       36.03       35.60      1.60 o
   6   7   6       18.73       17.43      1.48 o
   7   7   6        7.78        6.28      1.78 o
  -8   8   6        2.22        0.82      1.42 o
  -7   8   6       14.91       18.01      2.03 o
  -6   8   6       12.83        5.04      1.34 o
  -5   8   6      915.94      871.08     14.97 o
  -4   8   6      511.77      543.21      7.73 o
  -3   8   6      110.03      126.08      1.54 o
  -2   8   6        7.83       27.93      0.73 o
  -1   8   6      635.80      605.27      4.55 o
   0   8   6        7.58       10.48      0.63 o
   1   8   6      620.40      651.32      5.40 o
   2   8   6      155.40      180.42      3.14 o
   3   8   6       30.12       28.80      1.62 o
   4   8   6      430.70      442.78      8.61 o
   5   8   6      388.66      368.26     10.09 o
   6   8   6        0.00       -0.41      1.00 o
   7   8   6       55.12       53.12      4.63 o
  -8   9   6       63.75       67.50      3.16 o
  -7   9   6      154.30      158.95      4.68 o
  -6   9   6       42.88       37.42      2.15 o
  -5   9   6      307.79      317.06      6.89 o
  -4   9   6       13.95       10.82      1.05 o
  -3   9   6       22.92       24.43      0.92 o
  -2   9   6       17.28       17.51      0.62 o
  -1   9   6      188.61      191.80      1.91 o
   0   9   6      579.70      684.79      5.50 o
   1   9   6       71.36       74.13      1.07 o
   2   9   6      910.16      898.29     11.78 o
   3   9   6      410.23      422.89      7.56 o
   4   9   6       64.28       61.94      2.34 o
   5   9   6       31.81       30.07      1.97 o
   6   9   6        3.48        5.32      1.33 o
  -8  10   6       71.20       70.07      3.04 o
  -7  10   6        0.29        1.79      1.47 o
  -6  10   6       88.84       94.83      2.92 o
  -5  10   6       36.29       43.62      2.07 o
  -4  10   6        1.23       -0.14      0.84 o
  -3  10   6        1.95        2.31      0.57 o
  -2  10   6       16.33       22.34      0.73 o
  -1  10   6       72.82       58.79      0.93 o
   0  10   6     1034.43     1099.27      9.02 o
   1  10   6      625.51      639.79      6.44 o
   2  10   6     1114.07     1055.81     12.36 o
   3  10   6       19.29       20.80      1.59 o
   4  10   6      413.90      379.73      7.15 o
   5  10   6       17.82       18.54      1.83 o
   6  10   6       31.83       29.78      2.32 o
  -8  11   6        2.26        1.82      1.30 o
  -7  11   6        2.22        2.55      1.04 o
  -6  11   6       47.59       40.24      2.33 o
  -5  11   6       44.89       50.51      2.39 o
  -4  11   6      117.01      107.21      2.79 o
  -3  11   6       95.57       98.94      1.54 o
  -2  11   6       23.14       25.50      0.78 o
  -1  11   6      155.60      167.63      1.74 o
   0  11   6      692.68      668.41      5.23 o
   1  11   6      129.95      120.22      2.16 o
   2  11   6      140.97      123.95      2.31 o
   3  11   6       31.32       28.20      1.96 o
   4  11   6       23.90       19.32      1.39 o
   5  11   6       77.72       61.44      3.08 o
   6  11   6       33.20       25.00      2.12 o
  -8  12   6        2.58        1.04      1.58 o
  -7  12   6       31.29       30.62      1.84 o
  -6  12   6        0.63        2.44      1.25 o
  -5  12   6      129.15      127.42      4.43 o
  -4  12   6      256.69      230.82      4.39 o
  -3  12   6      857.07      862.83     10.50 o
  -2  12   6      194.58      182.71      2.67 o
  -1  12   6       99.36      115.15      1.48 o
   0  12   6        0.64        0.79      0.43 o
   1  12   6      887.11      839.02     11.24 o
   2  12   6        2.10        2.75      0.79 o
   3  12   6      313.55      310.99      6.39 o
   4  12   6       35.91       32.08      1.63 o
   5  12   6       10.69       13.94      1.83 o
   6  12   6       10.64        6.90      1.24 o
  -8  13   6       10.94        5.88      1.90 o
  -7  13   6       35.24       30.25      1.80 o
  -6  13   6        3.78        2.33      1.09 o
  -5  13   6        8.44        7.26      1.59 o
  -4  13   6       12.83       14.99      1.46 o
  -3  13   6        5.75        6.93      0.97 o
  -2  13   6      298.47      315.10      4.28 o
  -1  13   6      147.80      139.48      1.84 o
   0  13   6       23.63       28.34      1.00 o
   1  13   6       26.10       24.09      1.44 o
   2  13   6      360.84      361.78      5.43 o
   3  13   6      138.42      129.62      7.26 o
   4  13   6      156.47      145.33      3.48 o
   5  13   6        0.28       -1.39      1.39 o
   6  13   6        2.63        1.28      0.80 o
  -8  14   6        2.24        0.88      1.99 o
  -7  14   6      116.17      128.79      3.63 o
  -6  14   6       57.18       57.48      2.36 o
  -5  14   6      304.32      279.75      6.26 o
  -4  14   6      274.76      251.64      5.21 o
  -3  14   6      420.06      403.96      6.14 o
  -2  14   6       42.50       50.53      1.69 o
  -1  14   6       53.22       40.57      1.10 o
   0  14   6      372.69      372.58      4.30 o
   1  14   6     1011.12      978.45     13.44 o
   2  14   6        6.67        6.54      0.95 o
   3  14   6        9.20       11.51      1.47 o
   4  14   6       79.34       81.10      2.38 o
   5  14   6       84.62      106.22      4.26 o
   6  14   6       37.85       43.60      2.38 o
  -8  15   6       24.68       16.18      2.82 o
  -7  15   6       57.42       58.11      2.50 o
  -6  15   6      110.26      111.04      3.09 o
  -5  15   6       10.48        8.34      1.91 o
  -4  15   6       90.60       88.79      2.98 o
  -3  15   6        0.22        1.07      1.02 o
  -2  15   6       17.87       23.31      1.46 o
  -1  15   6      364.72      405.50      5.63 o
   0  15   6      163.69      138.55      2.54 o
   1  15   6       80.76       89.68      2.76 o
   2  15   6      722.12      710.72      9.04 o
   3  15   6       42.09       35.23      2.96 o
   4  15   6        3.75        5.86      1.09 o
   5  15   6      100.77       81.85      5.98 o
   6  15   6        3.09        4.81      1.25 o
  -7  16   6       35.53       41.90      2.06 o
  -6  16   6      120.62      119.73      3.48 o
  -5  16   6       50.23       50.96      3.20 o
  -4  16   6      217.57      192.56      4.36 o
  -3  16   6       24.80       30.44      2.04 o
  -2  16   6       50.69       56.29      2.44 o
  -1  16   6      301.45      280.85      4.02 o
   0  16   6       34.11       31.58      1.44 o
   1  16   6      239.96      238.00      5.03 o
   2  16   6        0.95        1.54      0.87 o
   3  16   6       38.20       37.27      1.82 o
   4  16   6       86.01       83.18      2.23 o
   5  16   6        0.04       -0.17      0.77 o
   6  16   6      128.72      145.86      4.43 o
  -7  17   6       73.75       77.22      2.55 o
  -6  17   6        0.03        1.76      1.30 o
  -5  17   6        2.99        2.68      1.36 o
  -4  17   6       19.14       15.42      1.65 o
  -3  17   6       43.87       43.87      2.49 o
  -2  17   6      154.39      150.76      3.47 o
  -1  17   6       39.34       26.57      1.31 o
   0  17   6       20.47       17.72      1.12 o
   1  17   6       23.59       33.43      2.45 o
   2  17   6      158.50      159.43      3.76 o
   3  17   6        7.75        5.25      1.05 o
   4  17   6        0.18       -0.05      0.88 o
   5  17   6      135.82      140.48      5.23 o
   6  17   6       98.09      122.67      3.84 o
  -7  18   6       10.73        4.29      1.23 o
  -6  18   6       62.19       58.95      3.44 o
  -5  18   6       46.28       42.59      2.30 o
  -4  18   6      461.71      459.26      7.86 o
  -3  18   6      260.98      269.78      6.16 o
  -2  18   6      213.18      205.06      4.06 o
  -1  18   6      187.70      188.73      3.37 o
   0  18   6       54.13       50.84      1.85 o
   1  18   6       87.29       87.07      2.93 o
   2  18   6       49.47       48.78      1.85 o
   3  18   6      616.55      606.79      8.91 o
   4  18   6        2.18        2.34      1.07 o
   5  18   6      536.07      576.86     13.52 o
  -7  19   6       12.94        8.72      1.92 o
  -6  19   6       69.32       69.50      3.21 o
  -5  19   6       79.89       76.91      3.21 o
  -4  19   6      130.49      119.95      3.79 o
  -3  19   6       14.99       13.58      1.59 o
  -2  19   6       62.38       63.09      2.27 o
  -1  19   6      187.09      170.78      3.33 o
   0  19   6        0.36        1.74      0.81 o
   1  19   6      175.49      158.80      4.13 o
   2  19   6     1180.49     1183.52     15.82 o
   3  19   6     2140.95     2153.45     34.09 o
   4  19   6      496.76      525.17     11.83 o
   5  19   6       43.02       38.74      2.16 o
  -7  20   6      158.21      178.96      5.94 o
  -6  20   6       58.46       55.13      3.18 o
  -5  20   6      204.82      191.01      5.90 o
  -4  20   6      261.67      248.71      5.05 o
  -3  20   6     1244.57     1261.78     19.29 o
  -2  20   6      409.61      368.20      6.00 o
  -1  20   6      466.94      429.21      5.93 o
   0  20   6      349.09      312.92      4.78 o
   1  20   6      304.38      303.26      5.87 o
   2  20   6        1.69        2.34      1.02 o
   3  20   6      137.46      131.14      2.61 o
   4  20   6      176.81      185.38      4.19 o
   5  20   6        0.80        1.27      0.89 o
  -7  21   6        3.75        2.55      1.40 o
  -6  21   6      103.41      104.14      4.96 o
  -5  21   6       32.48       39.53      2.70 o
  -4  21   6      111.22      118.80      3.12 o
  -3  21   6        3.89        4.40      1.42 o
  -2  21   6      630.47      647.96      8.80 o
  -1  21   6      357.84      371.36      5.16 o
   0  21   6      709.60      674.93      9.86 o
   1  21   6      711.29      725.63     11.12 o
   2  21   6      673.31      673.45     10.24 o
   3  21   6      313.91      304.76      4.88 o
   4  21   6      550.03      589.55      9.30 o
   5  21   6       33.51       23.66      2.90 o
  -6  22   6        3.75        2.25      1.37 o
  -5  22   6      151.56      147.90      5.51 o
  -4  22   6       50.01       51.05      2.58 o
  -3  22   6      143.59      160.43      3.96 o
  -2  22   6        1.08        1.48      0.85 o
  -1  22   6      232.00      221.44      3.36 o
   0  22   6       93.55       84.06      2.40 o
   1  22   6      674.77      683.47     10.33 o
   2  22   6      258.44      271.10      4.85 o
   3  22   6      408.40      417.80      5.71 o
   4  22   6      312.04      359.65      5.50 o
   5  22   6       63.86       78.18      4.74 o
  -6  23   6        0.61       -0.57      1.82 o
  -5  23   6        1.32        1.87      1.01 o
  -4  23   6      381.85      399.87      6.57 o
  -3  23   6      114.13      118.04      2.97 o
  -2  23   6      118.72      131.43      3.31 o
  -1  23   6        3.67        6.14      0.80 o
   0  23   6      152.70      149.02      3.13 o
   1  23   6       46.67       41.97      1.81 o
   2  23   6      726.45      758.70     10.09 o
   3  23   6      590.53      634.46      9.09 o
   4  23   6       74.91       87.89      2.28 o
  -6  24   6       18.08       16.66      5.69 o
  -5  24   6       57.70       61.28      2.28 o
  -4  24   6        2.31        1.27      0.79 o
  -3  24   6       82.48       90.90      2.48 o
  -2  24   6       18.90       16.32      1.48 o
  -1  24   6       70.27       80.15      2.96 o
   0  24   6      136.12      132.89      2.90 o
   1  24   6     1021.21     1030.24     14.15 o
   2  24   6        2.18        2.05      0.81 o
   3  24   6      469.13      489.34      6.21 o
   4  24   6      180.23      195.81      5.62 o
  -5  25   6        0.08        0.04      0.76 o
  -4  25   6       11.54        9.64      0.92 o
  -3  25   6       15.78       18.49      1.53 o
  -2  25   6        1.74        2.69      0.95 o
  -1  25   6       64.41       60.91      3.45 o
   0  25   6        0.36        0.78      0.72 o
   1  25   6       59.35       66.07      2.06 o
   2  25   6       74.18       79.71      2.06 o
   3  25   6       93.54       96.35      2.15 o
   4  25   6       66.86       74.05      3.22 o
  -5  26   6       14.38       17.13      2.91 o
  -4  26   6        0.02       -0.71      0.71 o
  -3  26   6       22.75       26.71      1.52 o
  -2  26   6       14.69       16.51      1.23 o
  -1  26   6      243.58      243.27      4.45 o
   0  26   6       81.46       92.74      2.44 o
   1  26   6       21.68       19.52      1.46 o
   2  26   6       41.88       45.29      1.99 o
   3  26   6       16.86       10.81      1.21 o
  -5  27   6       34.31       40.62     11.53 o
  -4  27   6       46.14       55.60      4.31 o
  -3  27   6       91.10      101.08      2.21 o
  -2  27   6       31.20       37.65      1.64 o
  -1  27   6        7.56        8.51      1.20 o
   0  27   6        3.74        4.54      1.15 o
   1  27   6       23.50       24.07      1.41 o
   2  27   6        1.77        0.39      0.67 o
   3  27   6       32.51       37.11      3.72 o
  -4  28   6      122.35      132.91      6.63 o
  -3  28   6      269.10      274.08      4.95 o
  -2  28   6        3.80        4.90      1.23 o
  -1  28   6        2.39        4.30      1.17 o
   0  28   6        7.26       10.44      1.26 o
   1  28   6        0.15       -0.18      0.67 o
   2  28   6       33.67       32.52      1.19 o
  -4  29   6        0.14       -0.38      1.18 o
  -3  29   6       36.64       33.82      3.21 o
  -2  29   6        0.35        0.18      0.66 o
  -1  29   6      177.05      175.08      4.86 o
   0  29   6       22.14       24.45      1.99 o
   1  29   6       19.41       11.95      0.95 o
   2  29   6       97.87      113.18      2.74 o
  -3  30   6       51.98       59.01      4.36 o
  -2  30   6       27.74       19.65      2.36 o
  -1  30   6       13.72        8.66      1.40 o
   0  30   6        2.88        1.81      1.09 o
   1  30   6        2.72       -0.10      0.77 o
  -2  31   6       32.68       29.91      2.77 o
  -1  31   6       14.31       14.29      1.98 o
   0  31   6       11.51        5.35      1.38 o
  -7   0   7      204.45      193.33      8.89 o
  -5   0   7        1.90        6.36      1.35 o
  -3   0   7     3137.97     2996.82     47.26 o
  -1   0   7     2607.74     2495.41     30.97 o
   1   0   7     2274.66     2330.95     36.53 o
   3   0   7      366.38      375.52     10.58 o
   5   0   7      152.89      165.77      4.98 o
  -8   1   7        3.73        3.42      1.57 o
  -7   1   7       15.58       17.52      2.26 o
  -6   1   7      744.10      714.68     15.30 o
  -5   1   7       34.89       49.82      1.73 o
  -4   1   7        9.74        8.41      1.00 o
  -3   1   7      163.31      165.11      3.38 o
  -2   1   7       80.72       95.86      1.07 o
  -1   1   7      118.35      113.41      3.76 o
   0   1   7       25.21       26.23      0.87 o
   1   1   7      642.20      625.43      7.05 o
   2   1   7      121.67      124.65      1.79 o
   3   1   7      233.42      215.91      6.69 o
   4   1   7        0.67       -0.96      0.96 o
   5   1   7       81.10       97.52      4.00 o
   6   1   7        9.86        6.14      3.03 o
  -8   2   7       43.20       54.80      3.48 o
  -7   2   7       54.62       58.50      3.15 o
  -6   2   7       16.51       20.19      1.61 o
  -5   2   7      319.32      315.49      5.81 o
  -4   2   7      339.42      354.35      5.18 o
  -3   2   7     1265.67     1348.76     13.21 o
  -2   2   7      141.35      126.61      1.51 o
  -1   2   7      728.33      706.03      5.19 o
   0   2   7      377.77      351.53      3.00 o
   1   2   7      419.42      456.18      7.27 o
   2   2   7      134.55      104.39      1.77 o
   3   2   7        4.14        2.29      1.03 o
   4   2   7      398.67      338.79      6.47 o
   5   2   7       34.61       26.65      1.53 o
   6   2   7       21.56       17.47      4.70 o
  -8   3   7       98.63      109.15      4.76 o
  -7   3   7       44.55       49.06      3.71 o
  -6   3   7       18.49       14.97      1.42 o
  -5   3   7       29.12       31.45      1.73 o
  -4   3   7       26.89       25.57      1.27 o
  -3   3   7       92.62      105.01      2.05 o
  -2   3   7      541.95      480.21      3.49 o
  -1   3   7      256.52      240.23      2.04 o
   0   3   7       33.57       29.83      1.13 o
   1   3   7      189.32      192.68      3.22 o
   2   3   7       34.33       44.92      1.44 o
   3   3   7        7.05       10.52      1.19 o
   4   3   7        9.79       10.86      1.13 o
   5   3   7      350.91      343.66      5.84 o
   6   3   7        0.05       -0.05      0.93 o
  -8   4   7      263.76      268.66      7.12 o
  -7   4   7       35.60       46.00      3.23 o
  -6   4   7      597.82      573.58      9.79 o
  -5   4   7      248.84      247.24      5.18 o
  -4   4   7      417.18      369.19      5.94 o
  -3   4   7      516.99      547.19      5.73 o
  -2   4   7      512.93      503.18      3.82 o
  -1   4   7      563.32      560.82      4.41 o
   0   4   7      322.34      255.66      2.34 o
   1   4   7        8.23       11.21      0.63 o
   2   4   7        3.06        3.05      0.72 o
   3   4   7        0.41       -0.35      0.66 o
   4   4   7       23.63       40.63      3.91 o
   5   4   7       48.08       45.18      2.55 o
   6   4   7        9.47        2.07      1.49 o
  -8   5   7      509.88      547.45     11.91 o
  -7   5   7       23.40       28.72      3.01 o
  -6   5   7       87.29       80.35      2.86 o
  -5   5   7     1013.70      995.95     15.67 o
  -4   5   7      169.21      171.92      3.47 o
  -3   5   7       23.76       20.68      0.86 o
  -2   5   7      675.03      641.70      5.35 o
  -1   5   7      164.81      170.76      1.69 o
   0   5   7      727.93      726.61      5.97 o
   1   5   7      341.26      333.34      3.56 o
   2   5   7      400.99      433.46      7.55 o
   3   5   7      158.82      152.86      3.44 o
   4   5   7      958.04      954.52     17.10 o
   5   5   7       43.96       46.94      1.63 o
   6   5   7       80.81      103.65      2.39 o
  -8   6   7        0.04        1.51      1.78 o
  -7   6   7      109.19      128.56      4.75 o
  -6   6   7        1.42        2.88      1.23 o
  -5   6   7      933.15      902.70     14.54 o
  -4   6   7        2.17        3.53      0.97 o
  -3   6   7      191.87      235.89      2.98 o
  -2   6   7     1216.51     1145.75      9.08 o
  -1   6   7      203.12      208.97      2.10 o
   0   6   7        5.90       12.32      0.69 o
   1   6   7      228.44      230.25      2.90 o
   2   6   7      142.16      126.94      3.03 o
   3   6   7       89.68       87.33      2.47 o
   4   6   7      896.29      913.14     13.86 o
   5   6   7        1.84        2.44      0.93 o
   6   6   7        0.09       -0.60      0.81 o
  -8   7   7        4.33        5.63      1.84 o
  -7   7   7      139.58      146.28      5.06 o
  -6   7   7       99.91       92.82      2.99 o
  -5   7   7      420.36      406.26      6.89 o
  -4   7   7      129.55      106.19      2.86 o
  -3   7   7       32.60       25.79      0.97 o
  -2   7   7        1.47        1.13      0.40 o
  -1   7   7       85.51       89.49      1.56 o
   0   7   7       43.83       41.69      1.04 o
   1   7   7        1.61        1.88      0.54 o
   2   7   7       50.70       62.17      2.82 o
   3   7   7      115.52      107.82      2.85 o
   4   7   7      235.14      203.03      4.50 o
   5   7   7        8.67        5.74      0.90 o
   6   7   7       11.91        5.78      1.97 o
  -8   8   7        3.71        1.34      1.67 o
  -7   8   7       13.25       16.84      2.12 o
  -6   8   7       99.25       86.29      2.90 o
  -5   8   7        0.46        0.96      0.93 o
  -4   8   7      144.34      129.54      3.31 o
  -3   8   7      127.02      107.42      1.83 o
  -2   8   7       18.58       27.78      0.83 o
  -1   8   7      157.75      183.46      2.18 o
   0   8   7      765.98      776.51      7.47 o
   1   8   7      526.01      475.84      5.01 o
   2   8   7      310.49      277.17      5.48 o
   3   8   7      244.48      228.39      4.64 o
   4   8   7      447.66      420.99      7.16 o
   5   8   7       71.06       66.83      2.01 o
   6   8   7        2.16        1.97      0.97 o
  -8   9   7        8.83        4.04      1.86 o
  -7   9   7        1.88        0.30      1.18 o
  -6   9   7      134.20      132.58      3.54 o
  -5   9   7      285.70      273.92      5.49 o
  -4   9   7        3.00        3.97      0.93 o
  -3   9   7       73.72       58.10      1.25 o
  -2   9   7      123.80      139.58      2.13 o
  -1   9   7        0.34        1.47      0.65 o
   0   9   7       19.70       22.24      0.98 o
   1   9   7       76.53       80.40      1.69 o
   2   9   7      139.10      133.58      3.56 o
   3   9   7       96.48      103.05      2.77 o
   4   9   7        7.02       11.01      1.22 o
   5   9   7       14.95       16.28      1.35 o
   6   9   7        5.10        2.10      1.06 o
  -8  10   7       70.30       88.95      3.47 o
  -7  10   7        7.40        6.50      1.27 o
  -6  10   7       47.99       53.87      2.58 o
  -5  10   7       33.29       27.28      2.10 o
  -4  10   7      262.75      241.13      4.16 o
  -3  10   7       19.09       14.38      1.17 o
  -2  10   7       57.00       45.56      1.57 o
  -1  10   7        0.06        1.25      0.57 o
   0  10   7      146.05      147.37      2.28 o
   1  10   7      319.12      324.07      4.79 o
   2  10   7      126.41      109.95      3.29 o
   3  10   7       22.42       27.68      1.84 o
   4  10   7       68.00       63.14      2.33 o
   5  10   7       91.57       88.98      2.76 o
   6  10   7        8.60        6.39      1.17 o
  -8  11   7        0.01        1.38      1.38 o
  -7  11   7       25.63       27.90      1.86 o
  -6  11   7       10.30       10.13      1.62 o
  -5  11   7       67.47       71.00      2.63 o
  -4  11   7       41.24       42.24      2.08 o
  -3  11   7       22.12       14.42      1.26 o
  -2  11   7       15.09       21.68      1.21 o
  -1  11   7      221.30      235.78      3.07 o
   0  11   7        5.55        6.55      0.85 o
   1  11   7      251.74      230.25      3.81 o
   2  11   7       23.28       27.78      1.62 o
   3  11   7       16.92       14.81      1.45 o
   4  11   7        3.08        4.17      0.96 o
   5  11   7        0.20       -0.28      1.28 o
   6  11   7       45.73       40.51      2.33 o
  -8  12   7       20.69       16.54      2.61 o
  -7  12   7       14.83       13.64      1.47 o
  -6  12   7        0.00        1.78      1.16 o
  -5  12   7       98.05      100.65      3.06 o
  -4  12   7      153.87      140.77      4.16 o
  -3  12   7      716.69      680.89      9.23 o
  -2  12   7       42.40       46.34      2.05 o
  -1  12   7        0.31        0.47      0.92 o
   0  12   7      306.79      308.37      4.90 o
   1  12   7      340.22      341.21      5.15 o
   2  12   7       70.97       70.22      3.00 o
   3  12   7        0.17        0.83      0.97 o
   4  12   7        2.91        3.42      0.97 o
   5  12   7        0.00       -0.77      1.00 o
   6  12   7        2.33        0.17      0.80 o
  -8  13   7       73.05       84.35      4.21 o
  -7  13   7        3.09        2.20      0.93 o
  -6  13   7      133.33      126.16      3.70 o
  -5  13   7        0.01        1.13      0.96 o
  -4  13   7      293.72      281.38      6.66 o
  -3  13   7      167.79      168.67      3.35 o
  -2  13   7       21.72       21.63      1.54 o
  -1  13   7        8.85        8.50      1.07 o
   0  13   7        4.46        2.25      0.69 o
   1  13   7        5.45        4.26      1.11 o
   2  13   7      306.32      315.61      6.09 o
   3  13   7      193.00      199.59      4.58 o
   4  13   7        0.39       -0.25      0.90 o
   5  13   7        1.56        2.94      1.09 o
   6  13   7        9.73        5.64      1.43 o
  -7  14   7       65.15       56.29      3.27 o
  -6  14   7        1.56        0.48      0.83 o
  -5  14   7       18.86       15.36      1.59 o
  -4  14   7        0.89       -0.12      0.84 o
  -3  14   7       34.47       35.27      1.54 o
  -2  14   7        4.01        4.43      1.27 o
  -1  14   7        0.44        0.09      0.70 o
   0  14   7      168.39      142.51      2.47 o
   1  14   7     1383.06     1400.08     20.69 o
   2  14   7       16.04       10.35      1.35 o
   3  14   7       81.80       93.05      2.97 o
   4  14   7        1.20        2.72      0.83 o
   5  14   7        8.80        9.02      1.33 o
  -7  15   7       24.41       26.32      2.31 o
  -6  15   7        3.91        3.01      1.47 o
  -5  15   7       20.39       19.90      2.15 o
  -4  15   7       35.27       27.86      1.84 o
  -3  15   7       36.77       34.21      1.70 o
  -2  15   7       19.20       19.50      1.66 o
  -1  15   7        1.12        0.72      0.82 o
   0  15   7      173.96      168.82      2.77 o
   1  15   7      107.79       97.20      2.62 o
   2  15   7      325.37      357.46      5.65 o
   3  15   7       51.30       54.47      2.33 o
   4  15   7      104.27      104.29      2.64 o
   5  15   7       49.89       48.44      2.05 o
  -7  16   7       33.17       32.65      1.70 o
  -6  16   7       21.19       21.79      2.30 o
  -5  16   7        0.18        0.59      1.25 o
  -4  16   7       97.82       98.64      3.02 o
  -3  16   7       38.22       40.53      1.85 o
  -2  16   7       43.90       39.17      2.24 o
  -1  16   7       12.94       14.47      1.21 o
   0  16   7       43.80       41.44      1.67 o
   1  16   7      758.64      744.04     10.34 o
   2  16   7      191.49      190.73      3.86 o
   3  16   7        0.19       -0.48      1.04 o
   4  16   7       50.62       45.56      1.70 o
   5  16   7       12.91        8.17      1.29 o
  -7  17   7       35.35       36.16      3.18 o
  -6  17   7        2.89        3.53      1.33 o
  -5  17   7      102.10      108.94      4.35 o
  -4  17   7      139.71      131.63      4.44 o
  -3  17   7      255.30      236.89      5.09 o
  -2  17   7       91.98       93.54      2.85 o
  -1  17   7        5.43        4.59      0.96 o
   0  17   7       94.35       86.08      2.12 o
   1  17   7       32.25       31.29      1.68 o
   2  17   7       42.06       37.24      1.81 o
   3  17   7       76.11       76.98      4.49 o
   4  17   7        9.94        7.24      1.20 o
   5  17   7      173.44      186.17      4.87 o
  -7  18   7       34.75       44.34      3.08 o
  -6  18   7      481.15      512.00     11.62 o
  -5  18   7       99.13      108.13      4.16 o
  -4  18   7       29.46       33.88      1.98 o
  -3  18   7      340.47      350.25      7.19 o
  -2  18   7      278.63      257.67      4.92 o
  -1  18   7       66.20       71.03      2.28 o
   0  18   7       46.30       35.06      1.43 o
   1  18   7       71.87       77.66      2.37 o
   2  18   7      107.51      101.37      2.58 o
   3  18   7      225.23      214.92      4.52 o
   4  18   7       23.80       12.52      1.12 o
   5  18   7        6.42        4.86      1.28 o
  -7  19   7       17.30       10.60      1.95 o
  -6  19   7       90.78       96.95      3.72 o
  -5  19   7      452.27      457.07     11.86 o
  -4  19   7       65.29       70.43      3.10 o
  -3  19   7        3.56        6.04      1.39 o
  -2  19   7        7.67        7.91      1.34 o
  -1  19   7       31.04       33.34      1.77 o
   0  19   7        4.43        4.79      0.97 o
   1  19   7      446.69      443.38      6.52 o
   2  19   7       82.38       88.63      2.49 o
   3  19   7        4.96        4.68      1.22 o
   4  19   7       56.74       55.50      3.17 o
   5  19   7       29.45       36.32      2.45 o
  -6  20   7       18.34       11.43      2.39 o
  -5  20   7       16.82       18.43      1.57 o
  -4  20   7      206.48      208.41      4.57 o
  -3  20   7       10.87       10.39      1.37 o
  -2  20   7       74.22       69.66      2.37 o
  -1  20   7       59.96       62.57      2.22 o
   0  20   7       50.42       51.37      2.28 o
   1  20   7      163.84      170.49      3.57 o
   2  20   7      414.10      406.35      6.31 o
   3  20   7       11.66       13.55      1.26 o
   4  20   7       50.42       60.04      2.00 o
  -6  21   7      100.21      104.34      3.90 o
  -5  21   7      128.12      137.62      7.41 o
  -4  21   7      172.74      183.71      4.69 o
  -3  21   7      178.93      177.04      3.89 o
  -2  21   7      185.99      183.12      3.83 o
  -1  21   7       46.57       46.53      1.83 o
   0  21   7      738.86      736.60     12.07 o
   1  21   7      173.98      189.51      3.53 o
   2  21   7       17.86       18.10      1.43 o
   3  21   7       41.76       48.82      1.89 o
   4  21   7       42.64       47.11      2.24 o
  -6  22   7       43.28       43.95      2.98 o
  -5  22   7       23.92       27.42      1.87 o
  -4  22   7        2.52        2.68      0.93 o
  -3  22   7       88.04       89.65      3.19 o
  -2  22   7       21.31       19.31      1.47 o
  -1  22   7      305.87      294.77      4.03 o
   0  22   7      282.71      286.13      5.49 o
   1  22   7      643.56      671.70      9.44 o
   2  22   7      314.58      338.56      5.63 o
   3  22   7      127.34      139.52      2.95 o
   4  22   7       22.64       12.20      1.71 o
  -6  23   7        0.24        0.28      0.98 o
  -5  23   7      103.83      105.46      3.77 o
  -4  23   7       36.46       37.42      1.94 o
  -3  23   7       20.49       22.62      1.71 o
  -2  23   7       50.98       54.11      2.47 o
  -1  23   7      102.33      107.96      2.57 o
   0  23   7      132.06      136.57      2.99 o
   1  23   7      233.67      252.26      4.14 o
   2  23   7       21.36       24.19      1.51 o
   3  23   7      499.08      519.19      7.39 o
   4  23   7       56.91       67.24      2.96 o
  -5  24   7       10.34        7.53      1.01 o
  -4  24   7       53.42       60.42      2.12 o
  -3  24   7        0.01       -0.47      0.94 o
  -2  24   7      265.91      271.50      5.20 o
  -1  24   7       60.36       63.75      2.56 o
   0  24   7      761.47      782.34     10.92 o
   1  24   7       37.43       42.13      1.74 o
   2  24   7       22.00       18.96      1.38 o
   3  24   7       52.61       46.95      2.13 o
  -5  25   7       10.78        5.16      0.82 o
  -4  25   7       85.69       81.90      3.56 o
  -3  25   7        9.37       12.35      1.61 o
  -2  25   7        0.36        0.07      0.78 o
  -1  25   7       29.83       25.07      1.32 o
   0  25   7       39.29       39.50      1.70 o
   1  25   7        8.41        8.27      0.90 o
   2  25   7       41.63       39.97      1.47 o
   3  25   7       15.83       10.80      1.98 o
  -5  26   7       74.00       87.23      6.51 o
  -4  26   7       41.78       44.56      3.54 o
  -3  26   7       71.97       72.98      2.41 o
  -2  26   7        1.06        2.15      1.08 o
  -1  26   7       34.33       30.71      1.47 o
   0  26   7      254.28      258.62      4.37 o
   1  26   7       26.44       28.01      1.83 o
   2  26   7        1.60        1.79      0.66 o
   3  26   7        5.52        2.51      1.35 o
  -4  27   7        1.38        0.76      1.16 o
  -3  27   7        3.54        4.31      0.90 o
  -2  27   7        0.72        0.22      0.78 o
  -1  27   7      184.57      205.05      3.88 o
   0  27   7       13.39       10.43      1.13 o
   1  27   7       21.28       25.07      2.65 o
   2  27   7        5.20        1.99      0.76 o
  -4  28   7       76.04       80.38      4.29 o
  -3  28   7       19.06       15.57      1.52 o
  -2  28   7        0.78        0.07      0.49 o
  -1  28   7       11.34        6.38      0.97 o
   0  28   7      145.87      138.36      3.33 o
   1  28   7        0.12        0.23      0.84 o
   2  28   7       73.05       72.34      2.53 o
  -3  29   7        1.60        1.08      0.85 o
  -2  29   7        8.79        6.30      1.32 o
  -1  29   7       26.74       25.12      2.87 o
   0  29   7        2.53        1.49      0.91 o
   1  29   7       68.61       77.84      2.18 o
  -2  30   7       31.38       38.90      2.21 o
  -1  30   7       38.61       41.20      2.62 o
   0  30   7      124.21      133.85      5.38 o
  -8   0   8      277.88      265.83     10.86 o
  -6   0   8      421.47      376.25     14.45 o
  -4   0   8       36.97       41.16      2.34 o
  -2   0   8      296.50      239.77      3.05 o
   0   0   8      118.10      109.42      2.95 o
   2   0   8      147.26      160.16      4.57 o
   4   0   8      135.83       95.28      3.97 o
   6   0   8        0.18        0.72      1.11 o
  -8   1   8      408.39      417.81     10.34 o
  -7   1   8       26.98       21.36      2.43 o
  -6   1   8       23.77       21.94      1.33 o
  -5   1   8      121.54      108.06      2.50 o
  -4   1   8      151.92      133.83      3.05 o
  -3   1   8       13.26        9.37      1.05 o
  -2   1   8     1826.64     1842.99     16.72 o
  -1   1   8        3.68        1.54      0.46 o
   0   1   8       36.57       40.13      1.22 o
   1   1   8      468.51      429.21      5.37 o
   2   1   8       92.69       82.20      2.06 o
   3   1   8      124.13      100.58      3.35 o
   4   1   8      130.59      144.31      3.47 o
   5   1   8        1.62        1.97      0.75 o
   6   1   8        2.82        1.23      1.01 o
  -8   2   8      120.19      123.16      4.90 o
  -7   2   8      183.66      204.58      6.50 o
  -6   2   8       42.41       34.52      1.67 o
  -5   2   8      899.06      934.50     13.55 o
  -4   2   8      179.68      182.20      3.71 o
  -3   2   8      737.23      749.66     11.02 o
  -2   2   8      484.49      416.08      5.06 o
  -1   2   8      172.10      159.72      1.78 o
   0   2   8        0.57        1.26      0.55 o
   1   2   8      309.24      285.71      5.26 o
   2   2   8       58.03       53.96      2.18 o
   3   2   8      106.06       90.59      2.49 o
   4   2   8        0.29       -0.98      0.98 o
   5   2   8       12.92       13.95      1.11 o
   6   2   8        2.63        0.44      1.06 o
  -8   3   8      183.04      215.13      6.77 o
  -7   3   8       87.93      108.07      4.50 o
  -6   3   8     1204.79     1227.98     20.92 o
  -5   3   8       27.19       27.72      1.69 o
  -4   3   8      430.19      455.84      7.73 o
  -3   3   8      136.61      173.90      3.84 o
  -2   3   8       31.63       32.69      0.99 o
  -1   3   8       73.80       67.66      1.37 o
   0   3   8        0.33        0.88      0.60 o
   1   3   8        0.38        3.52      1.35 o
   2   3   8       91.10       89.97      3.16 o
   3   3   8       13.20        7.93      1.18 o
   4   3   8      123.95      127.84      2.80 o
   5   3   8        0.01       -0.68      0.68 o
   6   3   8       19.20       17.61      4.58 o
  -8   4   8      154.08      184.35      6.63 o
  -7   4   8       17.18       14.72      2.23 o
  -6   4   8      199.45      202.70      4.20 o
  -5   4   8        0.36       -0.81      0.93 o
  -4   4   8      332.27      314.51      5.49 o
  -3   4   8      592.33      550.71      8.06 o
  -2   4   8      455.48      420.41      4.40 o
  -1   4   8      247.36      232.20      2.68 o
   0   4   8      162.41      138.08      2.91 o
   1   4   8      423.68      446.00      6.43 o
   2   4   8        0.10       -1.34      1.53 o
   3   4   8        6.81        7.19      1.36 o
   4   4   8        2.42        1.21      0.88 o
   5   4   8       25.62       26.89      1.51 o
   6   4   8        2.63        0.76      1.80 o
  -8   5   8       53.84       51.58      4.37 o
  -7   5   8      165.09      171.04      5.72 o
  -6   5   8      822.98      782.15     12.94 o
  -5   5   8      594.96      572.62      9.44 o
  -4   5   8      320.05      307.61      5.44 o
  -3   5   8       18.58       12.05      1.34 o
  -2   5   8       55.06       65.53      1.33 o
  -1   5   8      664.41      665.49      6.58 o
   0   5   8       17.83       17.88      1.19 o
   1   5   8      264.81      258.41      4.40 o
   2   5   8      221.00      203.13      5.77 o
   3   5   8        7.50        7.43      1.24 o
   4   5   8       12.42       13.62      1.24 o
   5   5   8        5.84        4.93      0.81 o
   6   5   8        0.22        2.20      1.44 o
  -8   6   8      129.08      135.35      5.10 o
  -7   6   8       51.20       54.38      3.64 o
  -6   6   8      448.63      406.30      7.59 o
  -5   6   8       96.51       95.41      2.95 o
  -4   6   8       30.43       30.40      1.80 o
  -3   6   8       15.54       14.74      1.27 o
  -2   6   8      243.75      256.90      3.29 o
  -1   6   8      238.46      218.41      3.16 o
   0   6   8      100.00       81.58      1.81 o
   1   6   8       23.67       23.67      1.36 o
   2   6   8       75.80       79.38      3.72 o
   3   6   8      248.57      232.95      4.48 o
   4   6   8       71.01       56.12      1.87 o
   5   6   8        2.20        1.85      0.72 o
   6   6   8        2.49        2.98      1.49 o
  -8   7   8        4.25        5.38      1.73 o
  -7   7   8      129.62      137.07      5.24 o
  -6   7   8     1057.38     1060.19     20.29 o
  -5   7   8       41.56       37.17      2.02 o
  -4   7   8       20.63       25.05      1.64 o
  -3   7   8      218.08      195.28      3.22 o
  -2   7   8       11.69       20.20      1.24 o
  -1   7   8       24.72       29.90      1.36 o
   0   7   8        1.27        1.89      0.67 o
   1   7   8      236.73      208.41      4.01 o
   2   7   8       21.76       15.43      1.95 o
   3   7   8       18.68       14.87      1.37 o
   4   7   8       43.19       30.95      1.54 o
   5   7   8      152.69      150.20      2.92 o
   6   7   8        0.19        0.12      2.05 o
  -8   8   8       21.38       15.89      2.10 o
  -7   8   8       31.05       33.24      2.08 o
  -6   8   8       74.51       69.48      2.91 o
  -5   8   8       45.49       44.63      2.11 o
  -4   8   8      160.91      132.83      3.29 o
  -3   8   8      330.53      341.80      4.98 o
  -2   8   8      179.09      196.54      3.75 o
  -1   8   8       23.71       22.65      1.21 o
   0   8   8      456.48      436.62      5.75 o
   1   8   8      532.02      521.78      8.51 o
   2   8   8       63.91       59.54      3.08 o
   3   8   8      223.65      201.43      4.47 o
   4   8   8        0.13        0.98      0.79 o
   5   8   8        1.14       -0.31      0.70 o
  -8   9   8        1.54        1.54      1.27 o
  -7   9   8        0.28        0.74      0.84 o
  -6   9   8        1.16        1.83      1.16 o
  -5   9   8       21.01       19.15      1.60 o
  -4   9   8       70.40       70.39      2.24 o
  -3   9   8        4.92        3.20      0.95 o
  -2   9   8       46.63       57.80      2.38 o
  -1   9   8        0.07       -0.02      0.60 o
   0   9   8      123.49      106.41      2.48 o
   1   9   8      485.62      485.71      8.48 o
   2   9   8       16.83       25.46      2.23 o
   3   9   8        2.11        3.00      1.13 o
   4   9   8        1.47        1.95      1.11 o
   5   9   8      110.37      105.55      2.87 o
  -8  10   8       66.85       84.77      4.65 o
  -7  10   8        0.01       -0.03      0.77 o
  -6  10   8        0.75        1.57      1.13 o
  -5  10   8      184.20      186.44      4.42 o
  -4  10   8       60.60       61.07      3.40 o
  -3  10   8      129.13      105.48      2.60 o
  -2  10   8       58.24       57.13      2.18 o
  -1  10   8      200.17      175.75      3.28 o
   0  10   8      249.29      252.46      3.77 o
   1  10   8      196.04      174.18      4.36 o
   2  10   8       13.43       12.74      1.49 o
   3  10   8        7.03       11.06      1.49 o
   4  10   8        5.89        7.31      1.18 o
   5  10   8        0.00       -0.23      0.73 o
  -8  11   8        8.58        8.14      1.89 o
  -7  11   8       13.18        9.55      1.28 o
  -6  11   8        3.32        1.47      1.06 o
  -5  11   8        4.29        7.97      1.23 o
  -4  11   8       39.84       40.29      1.91 o
  -3  11   8        7.98        6.39      1.34 o
  -2  11   8      430.74      438.67      7.63 o
  -1  11   8       89.02       77.85      2.41 o
   0  11   8       20.71       24.69      1.31 o
   1  11   8      485.37      465.27      8.34 o
   2  11   8        4.79        6.09      1.28 o
   3  11   8       33.14       34.72      1.93 o
   4  11   8        6.88        7.77      1.28 o
   5  11   8        0.07        0.34      0.73 o
  -7  12   8        0.00        0.49      0.80 o
  -6  12   8       44.36       34.94      2.27 o
  -5  12   8       64.02       58.02      2.58 o
  -4  12   8       23.80       16.21      1.92 o
  -3  12   8       18.34       10.67      1.31 o
  -2  12   8       28.81       39.27      2.12 o
  -1  12   8      254.83      227.75      3.90 o
   0  12   8       49.11       48.82      1.90 o
   1  12   8      670.02      691.14     15.51 o
   2  12   8       38.17       36.88      2.15 o
   3  12   8       33.01       37.82      2.08 o
   4  12   8       32.62       32.37      1.59 o
   5  12   8        1.93        1.76      0.61 o
  -7  13   8       83.30       82.65      2.42 o
  -6  13   8      101.59      105.64      3.32 o
  -5  13   8       13.94       14.86      1.59 o
  -4  13   8        0.06        0.38      1.04 o
  -3  13   8       16.97       16.05      1.40 o
  -2  13   8      234.25      240.31      4.72 o
  -1  13   8        2.96        4.18      1.03 o
   0  13   8      148.97      155.54      2.82 o
   1  13   8      172.20      178.21      4.13 o
   2  13   8       59.72       54.72      2.39 o
   3  13   8        3.12        4.23      1.13 o
   4  13   8        0.24        0.70      0.81 o
   5  13   8       17.70       12.55      1.51 o
  -7  14   8       43.35       41.71      2.60 o
  -6  14   8        0.19        0.88      1.11 o
  -5  14   8        3.41        6.39      1.50 o
  -4  14   8        3.24        5.49      1.35 o
  -3  14   8      255.76      222.01      4.35 o
  -2  14   8       54.41       43.55      2.12 o
  -1  14   8       52.42       47.80      1.77 o
   0  14   8      571.12      574.16      8.00 o
   1  14   8      194.53      190.30      3.81 o
   2  14   8      278.26      288.57      5.70 o
   3  14   8        4.32        4.60      1.18 o
   4  14   8        7.91        7.35      1.15 o
   5  14   8        0.16        0.05      0.91 o
  -7  15   8       19.16       10.67      1.97 o
  -6  15   8       19.34       23.37      2.14 o
  -5  15   8       13.11       12.70      1.69 o
  -4  15   8       44.28       41.98      1.87 o
  -3  15   8        0.69        1.83      0.91 o
  -2  15   8        0.00        1.26      0.98 o
  -1  15   8      133.64      116.31      3.38 o
   0  15   8       59.63       56.96      2.17 o
   1  15   8      841.70      849.72     12.36 o
   2  15   8      437.10      459.64      7.27 o
   3  15   8        2.20        3.12      1.11 o
   4  15   8       15.56       12.87      1.34 o
   5  15   8        0.27        0.59      1.01 o
  -7  16   8       12.52        4.89      1.25 o
  -6  16   8       94.17      106.47      3.63 o
  -5  16   8      172.15      166.16      4.89 o
  -4  16   8        9.38        7.30      1.16 o
  -3  16   8       23.87       15.53      1.57 o
  -2  16   8       24.96       30.20      1.85 o
  -1  16   8      376.25      339.47      6.29 o
   0  16   8       80.08       81.05      2.58 o
   1  16   8      266.75      246.68      4.74 o
   2  16   8      137.19      133.92      3.22 o
   3  16   8      277.45      284.73      5.38 o
   4  16   8       61.25       63.21      3.42 o
  -7  17   8      245.93      272.96      8.25 o
  -6  17   8      150.03      163.66      4.93 o
  -5  17   8      306.41      323.73      6.65 o
  -4  17   8        8.18       12.43      1.30 o
  -3  17   8      235.06      235.09      4.47 o
  -2  17   8      418.73      380.14      6.28 o
  -1  17   8       28.17       28.13      1.48 o
   0  17   8      240.38      216.90      4.34 o
   1  17   8       28.01       30.89      1.85 o
   2  17   8      446.04      464.08      7.47 o
   3  17   8       35.94       38.19      2.24 o
   4  17   8       58.06       62.11      2.29 o
  -6  18   8      110.23      120.17      4.00 o
  -5  18   8        1.18        1.51      0.94 o
  -4  18   8      114.35       94.81      3.75 o
  -3  18   8       78.45       74.22      2.59 o
  -2  18   8      246.96      225.43      4.52 o
  -1  18   8        9.58        7.22      1.04 o
   0  18   8       21.06       22.34      1.88 o
   1  18   8      122.26      121.28      2.76 o
   2  18   8       66.14       67.87      2.21 o
   3  18   8       29.57       28.68      1.95 o
   4  18   8        3.43        2.10      0.98 o
  -6  19   8        6.26        5.57      1.45 o
  -5  19   8      243.02      264.23      5.83 o
  -4  19   8      534.68      526.32     13.77 o
  -3  19   8       46.57       49.36      2.32 o
  -2  19   8        0.37        0.89      1.11 o
  -1  19   8      118.19      104.88      2.72 o
   0  19   8       12.45       11.60      1.67 o
   1  19   8        0.48        0.55      0.84 o
   2  19   8       22.01       19.99      1.19 o
   3  19   8        0.61        0.12      0.88 o
   4  19   8        4.06        3.26      1.25 o
  -6  20   8        3.03        4.02      1.22 o
  -5  20   8        6.47        4.41      1.04 o
  -4  20   8      331.29      359.12      6.91 o
  -3  20   8        0.58        0.45      0.88 o
  -2  20   8      106.36      112.55      2.90 o
  -1  20   8       28.20       28.02      1.58 o
   0  20   8       23.34       23.82      2.22 o
   1  20   8       47.29       57.25      2.04 o
   2  20   8       19.09       19.25      1.17 o
   3  20   8       43.02       36.89      3.18 o
   4  20   8        1.03        1.40      0.92 o
  -6  21   8       95.10      100.88      3.16 o
  -5  21   8       80.20       91.11      3.20 o
  -4  21   8      100.91       94.83      2.95 o
  -3  21   8        1.76        1.96      0.98 o
  -2  21   8       21.11       20.43      1.39 o
  -1  21   8       44.40       41.46      2.04 o
   0  21   8        1.62       -1.34      1.34 o
   1  21   8        8.33        8.61      1.26 o
   2  21   8       74.37       74.49      2.28 o
   3  21   8        0.11        0.49      0.76 o
  -5  22   8       45.57       49.58      2.13 o
  -4  22   8       36.32       41.50      2.06 o
  -3  22   8       10.26        8.10      1.12 o
  -2  22   8       31.82       31.72      1.52 o
  -1  22   8      245.81      241.96      4.90 o
   0  22   8      142.79      152.52      3.47 o
   1  22   8        3.63        2.92      0.85 o
   2  22   8       24.20       22.08      1.31 o
   3  22   8      104.18      116.41      4.33 o
  -5  23   8       69.57       74.05      3.40 o
  -4  23   8       46.15       54.12      2.29 o
  -3  23   8       43.68       43.38      1.82 o
  -2  23   8        6.56        7.88      0.98 o
  -1  23   8       29.61       30.42      1.68 o
   0  23   8      339.00      355.80      5.78 o
   1  23   8       19.08       17.75      1.35 o
   2  23   8       45.67       58.13      1.85 o
   3  23   8       11.36        8.21      1.28 o
  -5  24   8       75.97       91.55      3.46 o
  -4  24   8       49.28       54.17      2.11 o
  -3  24   8       83.96       83.98      2.71 o
  -2  24   8        2.95        3.83      0.91 o
  -1  24   8      498.25      492.27      9.40 o
   0  24   8      103.32      108.62      2.63 o
   1  24   8        6.53        4.24      0.76 o
   2  24   8       13.26        8.64      0.93 o
  -4  25   8       86.31       84.72      2.53 o
  -3  25   8        0.03        0.07      0.86 o
  -2  25   8       39.01       40.87      1.74 o
  -1  25   8      101.27      107.33      2.59 o
   0  25   8        0.02       -0.38      0.83 o
   1  25   8        0.96        0.52      0.54 o
   2  25   8       35.76       36.77      1.87 o
  -4  26   8       28.46       35.28      3.80 o
  -3  26   8       48.76       53.04      2.00 o
  -2  26   8       41.63       38.99      2.36 o
  -1  26   8       59.75       67.29      3.37 o
   0  26   8        9.30        7.66      1.34 o
   1  26   8        4.18        3.01      0.75 o
   2  26   8        0.18       -1.30      1.30 o
  -3  27   8        0.25       -0.28      0.79 o
  -2  27   8        5.88        1.69      1.01 o
  -1  27   8       56.08       73.67      5.29 o
   0  27   8        2.77        2.34      0.97 o
   1  27   8       14.66        6.37      1.13 o
  -2  28   8       22.59       12.49      1.51 o
  -1  28   8      135.86      142.16      4.61 o
   0  28   8       59.61       58.39      2.89 o
  -7   0   9       21.07       23.77      4.00 o
  -5   0   9      317.66      322.79      8.83 o
  -3   0   9      333.82      366.55      9.17 o
  -1   0   9      538.62      529.64      8.85 o
   1   0   9     1409.76     1387.74     26.84 o
   3   0   9       85.54       87.22      8.25 o
   5   0   9       22.07       21.62      1.62 o
  -8   1   9        2.85        1.74      1.72 o
  -7   1   9      192.78      204.85      8.35 o
  -6   1   9        6.29        6.80      1.17 o
  -5   1   9      104.07      107.18      2.84 o
  -4   1   9      493.35      480.96      8.23 o
  -3   1   9      771.21      782.64     12.14 o
  -2   1   9      693.53      666.38      8.38 o
  -1   1   9       24.38       30.39      1.86 o
   0   1   9     5267.64     5408.42     94.56 o
   1   1   9      124.05      104.97      2.47 o
   2   1   9     1261.77     1297.04     25.74 o
   3   1   9      240.07      238.84      5.05 o
   4   1   9       36.15       42.92      1.97 o
   5   1   9       79.24       78.86      1.76 o
  -8   2   9        0.92        2.19      1.75 o
  -7   2   9       39.86       47.18      3.38 o
  -6   2   9      165.89      159.31      4.10 o
  -5   2   9        2.37        1.87      0.98 o
  -4   2   9      349.58      321.41      5.77 o
  -3   2   9        0.91        2.23      1.34 o
  -2   2   9      876.60      856.87     11.78 o
  -1   2   9      344.90      334.66      4.84 o
   0   2   9     1656.47     1676.92     22.84 o
   1   2   9       68.38       63.86      3.55 o
   2   2   9        2.20        0.57      1.44 o
   3   2   9       34.26       59.69      4.96 o
   4   2   9       11.23       10.69      1.87 o
   5   2   9        8.34        7.68      1.45 o
  -8   3   9      223.75      260.42      9.32 o
  -7   3   9       16.82       15.60      2.21 o
  -6   3   9      748.31      739.61     11.90 o
  -5   3   9       18.92       23.70      1.59 o
  -4   3   9      257.24      280.83      5.25 o
  -3   3   9     1898.01     1842.97     27.52 o
  -2   3   9       57.64       70.02      2.40 o
  -1   3   9      484.78      451.55      6.15 o
   0   3   9      109.62      111.61      3.90 o
   1   3   9      715.94      738.25     11.19 o
   2   3   9       63.90       64.53      2.32 o
   3   3   9       14.59       14.58      1.74 o
   4   3   9       37.42       41.08      2.78 o
   5   3   9        1.60        0.35      0.70 o
  -8   4   9      208.96      223.64      7.77 o
  -7   4   9      249.17      258.44     10.21 o
  -6   4   9       11.33       17.80      1.50 o
  -5   4   9      883.39      900.11     13.72 o
  -4   4   9       42.95       49.97      2.22 o
  -3   4   9      887.31      887.62     12.97 o
  -2   4   9       98.89       84.13      2.18 o
  -1   4   9      219.19      223.12      4.07 o
   0   4   9       74.90       72.16      2.08 o
   1   4   9      408.28      408.42      8.58 o
   2   4   9       17.76       14.46      1.56 o
   3   4   9        1.97        1.18      1.14 o
   4   4   9      180.83      173.51      4.53 o
   5   4   9        1.21        0.77      0.76 o
  -8   5   9       24.22       31.65      5.43 o
  -7   5   9        6.48        6.65      1.29 o
  -6   5   9      224.90      240.42      4.75 o
  -5   5   9      239.57      215.91      4.36 o
  -4   5   9        0.17        0.26      1.02 o
  -3   5   9      138.27      123.75      3.07 o
  -2   5   9      865.28      806.09     10.80 o
  -1   5   9       30.11       27.65      1.43 o
   0   5   9      100.08      101.43      2.57 o
   1   5   9        0.18        0.21      0.87 o
   2   5   9        0.01       -0.41      0.96 o
   3   5   9       22.33       24.56      2.19 o
   4   5   9       38.20       40.84      1.98 o
   5   5   9       17.66       14.07      2.49 o
  -8   6   9       13.28       10.20      2.22 o
  -7   6   9        1.92        1.56      0.82 o
  -6   6   9      134.38      138.81      3.48 o
  -5   6   9       75.55       65.49      2.15 o
  -4   6   9       45.90       45.75      2.32 o
  -3   6   9       31.94       26.97      1.60 o
  -2   6   9        2.72        1.13      0.82 o
  -1   6   9       70.79       70.16      1.95 o
   0   6   9      241.87      248.69      4.15 o
   1   6   9     1004.74     1046.99     14.53 o
   2   6   9       57.74       68.55      2.54 o
   3   6   9      645.21      642.05     12.83 o
   4   6   9      111.01      110.81      3.12 o
   5   6   9       13.06        8.11      2.72 o
  -8   7   9        0.10        0.42      1.44 o
  -7   7   9      138.43      144.48      5.07 o
  -6   7   9       53.46       64.84      2.43 o
  -5   7   9       24.14       33.38      1.92 o
  -4   7   9      138.68      128.80      3.53 o
  -3   7   9      123.97      126.97      9.02 o
  -2   7   9      120.91      119.06      2.85 o
  -1   7   9      301.75      325.24      4.50 o
   0   7   9      553.29      552.37      7.66 o
   1   7   9      419.05      412.72      6.71 o
   2   7   9       20.30       16.89      1.64 o
   3   7   9       43.32       44.41      2.43 o
   4   7   9      176.17      181.63      4.18 o
   5   7   9       22.05       20.44      3.14 o
  -7   8   9        0.02        0.68      0.86 o
  -6   8   9       32.23       33.88      3.65 o
  -5   8   9        4.04        4.71      1.28 o
  -4   8   9        6.14        6.81      1.39 o
  -3   8   9        0.42        1.30      1.40 o
  -2   8   9       17.53       12.89      1.27 o
  -1   8   9       49.80       49.56      3.03 o
   0   8   9      253.71      231.34      4.01 o
   1   8   9       16.92       16.63      1.46 o
   2   8   9        1.13        1.46      1.07 o
   3   8   9      160.39      175.25      4.73 o
   4   8   9        0.01        1.02      0.78 o
   5   8   9        2.50        2.76      1.57 o
  -7   9   9      143.00      130.60      5.80 o
  -6   9   9       44.12       57.49      2.82 o
  -5   9   9       47.92       37.26      2.19 o
  -4   9   9       24.35       15.93      1.71 o
  -3   9   9        2.89        0.13      0.87 o
  -2   9   9        0.06        1.90      0.99 o
  -1   9   9       38.48       42.04      1.69 o
   0   9   9       50.05       48.15      1.99 o
   1   9   9      189.93      183.82      3.92 o
   2   9   9       17.69       20.98      1.77 o
   3   9   9        1.63        1.38      1.02 o
   4   9   9      150.12      165.64      3.71 o
   5   9   9        1.46       -0.02      1.04 o
  -7  10   9       82.56       85.88      8.81 o
  -6  10   9       68.16       73.95      2.21 o
  -5  10   9      202.38      198.12      5.49 o
  -4  10   9        2.96        0.64      0.97 o
  -3  10   9       83.60      101.89      3.33 o
  -2  10   9        4.19        2.37      1.04 o
  -1  10   9      169.49      175.56      3.63 o
   0  10   9        0.09        0.38      0.86 o
   1  10   9        0.18        0.41      0.83 o
   2  10   9        0.00       -1.19      1.19 o
   3  10   9       54.78       57.82      2.26 o
   4  10   9        1.59        1.86      0.84 o
   5  10   9       14.30       14.10      2.63 o
  -7  11   9      131.85      132.65      5.27 o
  -6  11   9      182.88      177.28      4.31 o
  -5  11   9        4.63        3.88      1.40 o
  -4  11   9       59.80       58.01      2.75 o
  -3  11   9       40.74       26.55      2.01 o
  -2  11   9       56.56       43.05      2.30 o
  -1  11   9       60.89       49.80      1.77 o
   0  11   9      809.52      777.73     10.88 o
   1  11   9        0.30        0.74      1.05 o
   2  11   9       70.25       68.33      2.73 o
   3  11   9        3.60        4.18      1.13 o
   4  11   9       44.82       48.31      1.91 o
  -7  12   9       62.34       67.91      4.20 o
  -6  12   9      164.44      164.17      8.16 o
  -5  12   9       55.48       54.31      2.49 o
  -4  12   9       27.06       25.95      1.62 o
  -3  12   9       18.53       10.64      1.37 o
  -2  12   9        2.18        4.94      1.30 o
  -1  12   9      318.21      258.88      4.48 o
   0  12   9      382.80      355.92      5.37 o
   1  12   9      253.37      247.51      5.15 o
   2  12   9      204.94      201.06      4.64 o
   3  12   9       29.86       33.73      1.85 o
   4  12   9        2.03        1.29      0.81 o
  -7  13   9       60.91       56.90      2.97 o
  -6  13   9       26.67       26.19      3.88 o
  -5  13   9       15.89       20.87      1.76 o
  -4  13   9      132.08      114.84      3.53 o
  -3  13   9      513.54      456.55      8.27 o
  -2  13   9      203.12      194.74      4.33 o
  -1  13   9      121.14       87.72      2.63 o
   0  13   9        4.82        3.95      0.98 o
   1  13   9      388.32      366.52      6.35 o
   2  13   9       71.59       76.74      2.86 o
   3  13   9      215.39      235.78      4.69 o
   4  13   9       23.86       21.06      1.54 o
  -7  14   9        1.39       -0.03      1.03 o
  -6  14   9        9.34        7.16      1.97 o
  -5  14   9       71.58       68.47      2.62 o
  -4  14   9      264.69      248.15      7.24 o
  -3  14   9       66.93       44.02      2.08 o
  -2  14   9       65.58       49.35      2.07 o
  -1  14   9      370.31      329.85      5.16 o
   0  14   9        5.22        4.98      1.05 o
   1  14   9        3.21        4.20      1.13 o
   2  14   9        0.82        0.77      1.13 o
   3  14   9       39.79       46.67      2.22 o
   4  14   9        3.71        1.63      0.61 o
  -7  15   9       18.05       10.43      1.78 o
  -6  15   9      242.92      256.24      7.04 o
  -5  15   9       16.87       15.90      1.65 o
  -4  15   9       11.62       15.45      2.26 o
  -3  15   9        2.24        3.04      0.94 o
  -2  15   9        0.10        2.17      0.99 o
  -1  15   9        1.77       -0.03      0.68 o
   0  15   9        4.06        4.46      0.99 o
   1  15   9      199.42      214.39      4.67 o
   2  15   9      201.64      207.73      5.34 o
   3  15   9        6.14        6.06      1.23 o
   4  15   9       32.62       33.93      3.23 o
  -6  16   9       66.49       65.72      2.94 o
  -5  16   9       74.41       69.58      2.61 o
  -4  16   9      577.05      587.19     14.43 o
  -3  16   9       45.18       36.41      1.89 o
  -2  16   9      274.53      239.48      6.08 o
  -1  16   9      137.86      128.64      3.05 o
   0  16   9      369.72      332.49      6.42 o
   1  16   9      245.78      246.25      4.92 o
   2  16   9       53.48       62.43      2.99 o
   3  16   9       46.68       52.80      1.96 o
   4  16   9       14.08       10.82      1.31 o
  -6  17   9        0.03       -0.23      1.04 o
  -5  17   9       40.74       37.84      2.17 o
  -4  17   9        9.69       11.81      1.44 o
  -3  17   9      383.74      358.15      6.79 o
  -2  17   9      283.04      234.19      4.39 o
  -1  17   9      103.89       97.28      2.69 o
   0  17   9       61.68       55.86      2.63 o
   1  17   9      178.34      183.34      4.04 o
   2  17   9       14.16       14.63      1.55 o
   3  17   9        2.09        0.78      0.72 o
   4  17   9       18.30        9.35      3.38 o
  -6  18   9        9.41        6.22      1.48 o
  -5  18   9       15.47       13.26      1.38 o
  -4  18   9        0.01       -0.15      0.89 o
  -3  18   9       82.46       64.00      2.18 o
  -2  18   9       87.03       83.61      2.86 o
  -1  18   9       33.10       31.93      1.59 o
   0  18   9      214.26      215.78      5.41 o
   1  18   9       30.01       31.06      1.57 o
   2  18   9      206.61      218.64      5.69 o
   3  18   9       18.92       13.91      1.07 o
  -6  19   9       24.02       18.54      2.04 o
  -5  19   9       35.66       48.61      2.95 o
  -4  19   9        2.40        2.57      1.17 o
  -3  19   9        2.89        1.62      0.79 o
  -2  19   9      165.73      143.96      3.56 o
  -1  19   9        3.27        3.76      0.93 o
   0  19   9        1.33        2.08      1.00 o
   1  19   9       34.45       35.42      1.50 o
   2  19   9       42.06       49.20      2.50 o
   3  19   9        0.23        0.02      0.83 o
  -5  20   9       22.12       18.64      1.60 o
  -4  20   9      148.15      144.84      3.72 o
  -3  20   9        4.27        2.07      0.94 o
  -2  20   9       62.85       58.11      2.20 o
  -1  20   9        1.22        1.97      1.02 o
   0  20   9       35.34       35.16      2.14 o
   1  20   9       11.06        9.45      1.34 o
   2  20   9       46.99       48.33      4.44 o
   3  20   9       50.07       62.29      2.15 o
  -5  21   9        1.55        2.30      1.66 o
  -4  21   9       16.34       11.31      1.27 o
  -3  21   9       20.83       19.26      1.37 o
  -2  21   9       40.57       45.50      1.69 o
  -1  21   9       40.26       40.32      1.93 o
   0  21   9       62.26       65.39      2.16 o
   1  21   9       26.38       27.93      1.53 o
   2  21   9       17.63       12.19      1.28 o
  -5  22   9       74.69      102.89      4.37 o
  -4  22   9       56.66       58.37      4.14 o
  -3  22   9       24.20       29.64      1.57 o
  -2  22   9      105.92      106.01      2.51 o
  -1  22   9       35.79       27.83      1.58 o
   0  22   9        0.03       -0.13      0.74 o
   1  22   9       27.61       29.74      2.35 o
   2  22   9      177.64      210.40      3.82 o
  -4  23   9        5.08        1.65      1.11 o
  -3  23   9        2.82        2.10      1.12 o
  -2  23   9       27.01       18.60      1.29 o
  -1  23   9       54.40       50.09      2.34 o
   0  23   9       42.90       51.47      2.23 o
   1  23   9       68.87       76.45      2.50 o
   2  23   9        1.20        1.34      0.89 o
  -4  24   9       79.93      111.25      3.98 o
  -3  24   9        5.54        2.94      1.05 o
  -2  24   9        0.11       -0.42      0.76 o
  -1  24   9       34.81       39.35      3.36 o
   0  24   9       65.38       71.68      2.24 o
   1  24   9        0.16        0.46      0.89 o
  -3  25   9        7.86        4.28      0.85 o
  -2  25   9      278.07      324.76      7.94 o
  -1  25   9       19.46       10.65      1.31 o
   0  25   9       58.45       74.83      2.17 o
   1  25   9        5.10        3.28      0.97 o
  -3  26   9       74.62      100.76      3.61 o
  -2  26   9        3.65        2.13      0.99 o
  -1  26   9      182.50      221.21      5.52 o
   0  26   9        9.94        4.55      1.08 o
  -6   0  10      186.72      190.78      6.29 o
  -4   0  10     3013.35     3127.08     78.92 o
  -2   0  10     4518.76     4665.74    158.94 o
   0   0  10     1832.25     1893.39     36.88 o
   2   0  10     2881.08     3257.93    168.38 o
   4   0  10      357.91      439.12      9.99 o
  -7   1  10        0.00       -0.20      0.67 o
  -6   1  10      145.09      151.65      3.46 o
  -5   1  10      100.38       99.00      2.93 o
  -4   1  10       87.29      113.01      7.75 o
  -3   1  10      201.62      187.92     13.23 o
  -2   1  10      171.98      211.34     17.09 o
  -1   1  10      122.84      123.65      2.88 o
   0   1  10       12.46       15.34      1.85 o
   1   1  10       80.77       95.44      5.52 o
   2   1  10      145.89      148.60      7.36 o
   3   1  10      308.73      326.36     10.68 o
   4   1  10      326.36      356.11      6.72 o
  -7   2  10       59.31       48.94      3.14 o
  -6   2  10      236.21      243.53      5.18 o
  -5   2  10      206.60      211.12      4.78 o
  -4   2  10      100.68       99.74      2.80 o
  -3   2  10     1429.13     1514.81     25.06 o
  -2   2  10       12.76       13.43      1.45 o
  -1   2  10     2187.93     2249.33     31.14 o
   0   2  10       82.17       87.34      2.24 o
   1   2  10      672.43      671.44      9.98 o
   2   2  10       24.35       28.93      2.64 o
   3   2  10      518.10      576.71     11.09 o
   4   2  10       73.10       76.81      2.67 o
  -7   3  10       24.15       16.53      1.60 o
  -6   3  10       21.62       24.54      1.72 o
  -5   3  10      298.51      324.28      6.04 o
  -4   3  10       56.68       46.50      1.90 o
  -3   3  10     1541.89     1546.30     27.57 o
  -2   3  10      400.27      376.93      6.14 o
  -1   3  10      129.47      122.54      2.58 o
   0   3  10     1343.74     1369.98     18.46 o
   1   3  10        2.16        2.62      0.92 o
   2   3  10        0.50        0.52      1.77 o
   3   3  10      100.27      104.78      3.69 o
   4   3  10       32.06       34.12      2.25 o
  -7   4  10       19.02       11.19      1.55 o
  -6   4  10       71.27       69.73      2.39 o
  -5   4  10       12.66       18.34      1.50 o
  -4   4  10        0.07        2.00      1.10 o
  -3   4  10        3.12        3.47      1.25 o
  -2   4  10      130.42      124.24      3.30 o
  -1   4  10        5.71        3.74      0.94 o
   0   4  10      178.09      184.75      3.78 o
   1   4  10       33.94       30.21      1.61 o
   2   4  10      109.76      113.09      3.06 o
   3   4  10       37.15       31.97      2.35 o
   4   4  10        1.63        1.86      1.10 o
  -7   5  10       72.70       82.51      7.20 o
  -6   5  10       85.02       87.76      2.70 o
  -5   5  10       11.04       12.53      1.23 o
  -4   5  10       88.39       78.04      2.92 o
  -3   5  10      100.68      113.00      3.61 o
  -2   5  10       65.31       65.84      2.05 o
  -1   5  10      274.27      264.96      4.41 o
   0   5  10       40.33       38.51      1.88 o
   1   5  10      144.73      149.59      3.78 o
   2   5  10       40.64       41.63      1.94 o
   3   5  10      302.55      297.57      5.73 o
   4   5  10        0.26        0.38      0.97 o
  -7   6  10        2.14        1.16      0.79 o
  -6   6  10        4.59        4.54      1.23 o
  -5   6  10       91.15       93.19      2.63 o
  -4   6  10        7.90        5.00      1.09 o
  -3   6  10       98.89       77.92      2.98 o
  -2   6  10      165.72      171.75      3.42 o
  -1   6  10       42.87       43.89      1.74 o
   0   6  10      552.31      579.58      8.82 o
   1   6  10       22.21       26.90      1.78 o
   2   6  10       50.52       53.67      2.46 o
   3   6  10      240.78      253.73      5.28 o
   4   6  10       20.74       20.44      2.08 o
  -7   7  10        3.82        2.00      0.97 o
  -6   7  10       32.38       27.93      2.04 o
  -5   7  10       67.15       59.55      2.06 o
  -4   7  10       29.83       26.61      1.71 o
  -3   7  10      354.39      334.95      7.36 o
  -2   7  10        0.94        1.28      0.96 o
  -1   7  10      338.88      347.82      5.55 o
   0   7  10      370.93      383.43      5.84 o
   1   7  10       18.92       20.73      1.68 o
   2   7  10       18.88       22.32      1.63 o
   3   7  10      134.17      135.04      3.94 o
   4   7  10        0.51        1.12      0.98 o
  -7   8  10       56.57       61.81      5.41 o
  -6   8  10        5.18        5.83      1.51 o
  -5   8  10       12.14       13.04      1.15 o
  -4   8  10       11.01        9.32      1.27 o
  -3   8  10        2.44        3.38      1.43 o
  -2   8  10      119.29      128.87      3.17 o
  -1   8  10       44.95       48.31      1.97 o
   0   8  10       93.94       96.38      2.39 o
   1   8  10        2.89        4.42      1.25 o
   2   8  10        5.35       10.00      1.40 o
   3   8  10       60.51       68.41      2.10 o
   4   8  10       20.11       17.59      1.98 o
  -7   9  10        3.90        3.75      0.86 o
  -6   9  10       81.51       90.81      2.46 o
  -5   9  10        0.12       -0.47      1.20 o
  -4   9  10      104.83      102.40      3.51 o
  -3   9  10      152.25      154.23      4.19 o
  -2   9  10      143.71      125.21      2.86 o
  -1   9  10       25.13       25.78      1.66 o
   0   9  10      485.30      468.08      6.95 o
   1   9  10        0.93        0.94      1.07 o
   2   9  10       89.19       88.73      2.94 o
   3   9  10       38.33       50.31      1.87 o
   4   9  10        2.05        1.68      1.25 o
  -7  10  10        2.81        3.87      2.75 o
  -6  10  10       17.63       12.69      1.63 o
  -5  10  10        3.53        0.43      0.98 o
  -4  10  10       99.04       79.14      3.22 o
  -3  10  10       15.73       16.94      2.08 o
  -2  10  10      130.90      119.93      2.91 o
  -1  10  10       23.29       22.20      1.30 o
   0  10  10        5.66        8.22      1.14 o
   1  10  10       13.03       16.45      1.92 o
   2  10  10      255.66      255.60      5.29 o
   3  10  10       44.16       44.61      1.82 o
   4  10  10        0.47        1.22      1.33 o
  -7  11  10       80.10      102.58      4.88 o
  -6  11  10      213.84      238.06      4.91 o
  -5  11  10       15.98       11.38      1.50 o
  -4  11  10       38.49       42.86      2.23 o
  -3  11  10      108.11       86.63      2.59 o
  -2  11  10       81.08       66.31      2.37 o
  -1  11  10       87.80       80.20      2.18 o
   0  11  10       23.27       28.29      1.38 o
   1  11  10       96.85       97.16      2.84 o
   2  11  10        8.17        8.54      1.43 o
   3  11  10        3.85        4.33      0.99 o
   4  11  10       29.98       37.15      2.38 o
  -6  12  10        0.13        0.66      0.88 o
  -5  12  10        6.87        4.86      1.18 o
  -4  12  10        4.28        3.35      1.36 o
  -3  12  10      153.63      132.40      3.41 o
  -2  12  10       50.57       42.64      1.83 o
  -1  12  10      176.32      140.94      2.84 o
   0  12  10       38.65       36.42      2.03 o
   1  12  10      181.49      177.79      3.94 o
   2  12  10        8.13        9.52      1.59 o
   3  12  10       39.11       40.88      1.77 o
   4  12  10       23.16       19.54      1.76 o
  -6  13  10       25.21       33.32      2.15 o
  -5  13  10       54.04       52.06      2.19 o
  -4  13  10      348.97      309.07      9.07 o
  -3  13  10      177.32      157.40      3.66 o
  -2  13  10        0.01       -1.29      1.29 o
  -1  13  10      212.46      207.22      4.00 o
   0  13  10        0.78        0.78      1.00 o
   1  13  10      160.45      178.71      3.84 o
   2  13  10       61.46       64.00      2.63 o
   3  13  10        2.01        2.32      1.14 o
  -6  14  10        4.83        4.37      1.16 o
  -5  14  10        9.18        8.25      1.20 o
  -4  14  10       35.56       34.89      2.84 o
  -3  14  10      158.81      140.78      4.27 o
  -2  14  10       53.57       41.51      2.13 o
  -1  14  10      414.14      363.41      6.66 o
   0  14  10      329.81      320.04      6.05 o
   1  14  10      363.56      354.45      6.22 o
   2  14  10      303.86      328.97      6.75 o
   3  14  10       11.16        6.07      1.05 o
  -6  15  10        0.06        1.39      0.97 o
  -5  15  10        8.60        7.75      1.69 o
  -4  15  10      103.01      102.15      4.30 o
  -3  15  10        6.96        2.68      0.97 o
  -2  15  10       46.22       42.73      2.19 o
  -1  15  10        2.94        3.75      1.01 o
   0  15  10       30.27       36.07      2.19 o
   1  15  10      114.26      129.38      3.52 o
   2  15  10       26.72       30.62      3.79 o
   3  15  10        4.91        3.80      0.95 o
  -6  16  10       12.84        8.00      1.70 o
  -5  16  10      106.79      109.89      3.45 o
  -4  16  10       13.47        8.46      1.82 o
  -3  16  10        0.52        2.22      0.95 o
  -2  16  10       11.65        9.89      1.54 o
  -1  16  10        3.38        6.25      1.30 o
   0  16  10       14.69        9.10      1.10 o
   1  16  10       52.93       49.98      2.25 o
   2  16  10      111.99      116.41      3.29 o
   3  16  10       18.79       19.63      2.72 o
  -6  17  10        5.66       -0.91      1.20 o
  -5  17  10       17.68       11.86      1.52 o
  -4  17  10        8.44       13.24      2.15 o
  -3  17  10       21.32       18.46      1.64 o
  -2  17  10       24.19       30.02      1.72 o
  -1  17  10       49.42       43.75      1.95 o
   0  17  10       12.62       12.10      1.18 o
   1  17  10       67.25       69.19      2.43 o
   2  17  10       21.79       15.47      1.53 o
   3  17  10       12.34        8.26      1.40 o
  -5  18  10       88.11       91.97      3.06 o
  -4  18  10        0.35        1.18      1.28 o
  -3  18  10       40.24       34.69      1.96 o
  -2  18  10        0.51       -0.06      0.68 o
  -1  18  10       94.48       92.54      4.12 o
   0  18  10        2.59        2.80      0.91 o
   1  18  10       23.51       21.39      2.92 o
   2  18  10       30.37       35.24      1.74 o
  -5  19  10       52.10       59.36      3.42 o
  -4  19  10       28.81       21.38      2.04 o
  -3  19  10       49.85       50.35      3.90 o
  -2  19  10        0.02       -0.72      0.81 o
  -1  19  10        1.96        2.03      1.15 o
   0  19  10       39.82       42.45      2.04 o
   1  19  10       11.03        7.99      1.11 o
   2  19  10       16.00       16.71      2.25 o
  -5  20  10      194.63      227.19      7.60 o
  -4  20  10        9.76        6.88      1.48 o
  -3  20  10       14.25       12.18      1.09 o
  -2  20  10       10.09        6.84      0.93 o
  -1  20  10       34.84       33.55      1.84 o
   0  20  10        2.57        1.95      1.04 o
   1  20  10        9.67        6.43      0.96 o
   2  20  10       25.28       31.69      3.61 o
  -4  21  10        7.56        3.97      1.24 o
  -3  21  10       24.97       17.16      1.42 o
  -2  21  10      157.35      149.96      3.15 o
  -1  21  10        0.73        0.14      0.85 o
   0  21  10       15.43       11.60      1.16 o
   1  21  10       58.88       64.13      4.43 o
  -4  22  10        0.65        0.00      0.90 o
  -3  22  10        0.01       -0.25      0.62 o
  -2  22  10        6.37        4.92      0.99 o
  -1  22  10      152.80      173.01      3.56 o
   0  22  10       31.40       36.64      1.75 o
   1  22  10        1.06        0.80      0.84 o
  -3  23  10        0.56        1.76      0.93 o
  -2  23  10        0.03        0.34      0.72 o
  -1  23  10       58.23       66.54      2.41 o
   0  23  10        2.68        1.62      1.12 o
  -2  24  10        0.06       -0.70      1.02 o
  -1  24  10       76.31       76.75      3.04 o
  -7   0  11        3.05        2.73      2.75 o
  -5   0  11        4.02        4.39      2.24 o
  -3   0  11       53.55       50.57      4.53 o
  -1   0  11      225.96      239.91      5.01 o
   1   0  11      651.19      704.27     16.24 o
   3   0  11      434.45      496.47     21.86 o
  -7   1  11       11.94        8.79      3.03 o
  -6   1  11        0.17        0.39      0.74 o
  -5   1  11      115.25      121.18     12.25 o
  -4   1  11       45.01       57.60      2.40 o
  -3   1  11       22.49       20.84      2.65 o
  -2   1  11      432.41      450.14      9.67 o
  -1   1  11      162.66      151.93      3.01 o
   0   1  11       99.56      103.40      3.87 o
   1   1  11       11.90       12.96      1.57 o
   2   1  11      293.01      342.31     12.06 o
   3   1  11        0.01        0.10      1.76 o
  -7   2  11       10.26        4.75      3.32 o
  -6   2  11        3.59        2.52      0.81 o
  -5   2  11       16.09       17.13      1.70 o
  -4   2  11       63.24       51.51      2.14 o
  -3   2  11       93.03      101.36      5.02 o
  -2   2  11      162.61      173.08      4.65 o
  -1   2  11      123.77      120.58      2.49 o
   0   2  11      769.63      803.10     11.22 o
   1   2  11       34.53       32.79      1.87 o
   2   2  11      198.29      236.68     10.75 o
   3   2  11       50.85       51.49      2.22 o
  -7   3  11       25.24        9.47      2.71 o
  -6   3  11        0.17       -0.49      0.66 o
  -5   3  11       44.69       54.62      3.60 o
  -4   3  11       73.37       68.78      2.48 o
  -3   3  11       58.51       48.54      2.48 o
  -2   3  11       16.17       18.63      2.17 o
  -1   3  11      423.32      453.96      6.71 o
   0   3  11        0.41        0.28      0.72 o
   1   3  11       59.19       58.97      1.78 o
   2   3  11        0.02       -1.10      1.10 o
   3   3  11       38.05       39.76      3.11 o
  -7   4  11       20.39       27.25      5.26 o
  -6   4  11      103.42      112.65      3.06 o
  -5   4  11       25.30       27.18      2.06 o
  -4   4  11       34.98       33.32      2.00 o
  -3   4  11       19.28       18.66      1.47 o
  -2   4  11        0.54       -0.81      1.04 o
  -1   4  11        7.17        7.62      0.98 o
   0   4  11      104.62      103.77      2.38 o
   1   4  11        0.16       -0.03      0.83 o
   2   4  11        2.88        1.85      0.93 o
   3   4  11       21.25       12.65      2.01 o
  -7   5  11      122.09      130.37      5.48 o
  -6   5  11       18.44       13.67      1.50 o
  -5   5  11        1.09        0.21      0.71 o
  -4   5  11        0.16       -0.97      0.97 o
  -3   5  11       65.23       59.63      2.64 o
  -2   5  11      121.47      118.79      3.25 o
  -1   5  11       95.06       98.24      2.34 o
   0   5  11      859.82      884.84     11.68 o
   1   5  11       15.79       18.52      1.44 o
   2   5  11       25.59       28.11      1.44 o
   3   5  11       55.26       54.15      4.32 o
  -6   6  11       30.54       28.71      3.56 o
  -5   6  11        0.08        1.30      0.77 o
  -4   6  11        3.20        2.71      1.17 o
  -3   6  11        0.15        0.33      1.49 o
  -2   6  11       25.32       25.70      1.42 o
  -1   6  11        0.09        1.51      0.80 o
   0   6  11       90.69      100.16      2.34 o
   1   6  11       14.32       11.24      1.46 o
   2   6  11        4.12        3.70      0.99 o
   3   6  11        1.18        3.46      1.34 o
  -6   7  11        4.00        3.93      1.11 o
  -5   7  11        4.14        4.82      1.02 o
  -4   7  11       72.84       60.93      2.62 o
  -3   7  11       71.84       63.42      3.16 o
  -2   7  11       28.24       31.33      1.50 o
  -1   7  11      157.97      164.49      3.29 o
   0   7  11       25.74       26.80      1.35 o
   1   7  11       14.58       19.86      1.53 o
   2   7  11       55.45       56.74      2.16 o
   3   7  11       53.87       73.07      2.89 o
  -6   8  11        0.07        0.50      0.79 o
  -5   8  11       25.76       31.23      1.50 o
  -4   8  11       96.34       87.36      2.94 o
  -3   8  11       58.46       62.95      2.83 o
  -2   8  11       16.69       13.95      1.22 o
  -1   8  11       31.00       31.32      1.56 o
   0   8  11       17.55       14.13      1.05 o
   1   8  11        8.26        8.91      1.30 o
   2   8  11      172.78      185.82      4.10 o
   3   8  11        8.96        6.51      1.43 o
  -6   9  11       24.15       20.92      2.29 o
  -5   9  11        3.17        3.04      0.81 o
  -4   9  11        7.66        5.38      1.34 o
  -3   9  11       65.04       60.34      2.85 o
  -2   9  11      151.79      149.46      2.91 o
  -1   9  11      206.28      194.01      3.70 o
   0   9  11      183.39      201.75      3.31 o
   1   9  11       11.93       15.18      1.41 o
   2   9  11      155.58      173.76      3.98 o
   3   9  11        8.88        8.92      1.41 o
  -6  10  11        1.70        0.51      0.77 o
  -5  10  11        0.00        0.40      1.48 o
  -4  10  11       28.05       19.08      1.80 o
  -3  10  11        0.46        0.22      1.01 o
  -2  10  11      364.35      360.48      6.09 o
  -1  10  11       45.44       48.02      2.18 o
   0  10  11       46.68       45.01      1.69 o
   1  10  11       24.44       32.79      1.77 o
   2  10  11       39.23       45.31      2.31 o
   3  10  11       62.88       70.67      2.83 o
  -6  11  11       58.86       71.60      3.22 o
  -5  11  11        4.55        7.54      1.64 o
  -4  11  11        2.47        3.71      1.19 o
  -3  11  11       32.38       36.75      2.34 o
  -2  11  11       35.42       27.23      1.85 o
  -1  11  11        9.66       10.36      1.34 o
   0  11  11      150.61      146.69      3.76 o
   1  11  11        0.07        0.80      0.89 o
   2  11  11        0.17        0.24      0.80 o
   3  11  11        1.13        1.75      1.14 o
  -6  12  11       39.78       47.11      3.73 o
  -5  12  11        9.96        6.12      1.59 o
  -4  12  11        1.13        0.90      0.96 o
  -3  12  11        5.14        7.34      1.41 o
  -2  12  11        2.87        1.07      0.79 o
  -1  12  11       48.86       48.31      1.79 o
   0  12  11        1.95        6.08      1.21 o
   1  12  11       14.89       11.62      1.33 o
   2  12  11        4.30        2.70      1.10 o
  -6  13  11        5.11        1.79      1.19 o
  -5  13  11       42.11       44.84      3.29 o
  -4  13  11        0.28       -0.10      0.84 o
  -3  13  11      190.46      175.17      4.31 o
  -2  13  11       39.76       34.98      1.68 o
  -1  13  11       99.93       71.09      2.85 o
   0  13  11       49.61       43.40      2.25 o
   1  13  11      190.99      188.80      3.82 o
   2  13  11       11.83        6.47      1.27 o
  -5  14  11        4.56        4.74      1.60 o
  -4  14  11        0.78        2.67      1.31 o
  -3  14  11       44.04       37.80      2.71 o
  -2  14  11        4.08        2.39      0.85 o
  -1  14  11       11.11       15.67      1.46 o
   0  14  11       47.52       41.75      1.89 o
   1  14  11      108.75       98.83      2.74 o
   2  14  11      166.66      181.80      3.91 o
  -5  15  11       85.41       98.21      3.55 o
  -4  15  11       52.27       48.67      2.68 o
  -3  15  11       16.29        9.64      1.26 o
  -2  15  11      168.00      150.88      3.04 o
  -1  15  11       79.11       83.22      2.08 o
   0  15  11      261.37      309.80      5.76 o
   1  15  11        8.32        7.85      1.08 o
   2  15  11        0.02        0.26      0.80 o
  -5  16  11       26.23       21.92      3.13 o
  -4  16  11        2.82        2.59      1.51 o
  -3  16  11       92.44       91.23      3.68 o
  -2  16  11      110.93      117.02      2.54 o
  -1  16  11        2.25        1.03      0.70 o
   0  16  11        7.82        4.30      1.00 o
   1  16  11       73.66       85.27      3.76 o
   2  16  11       21.33       10.30      1.49 o
  -5  17  11        5.06        7.66      1.58 o
  -4  17  11      102.51      104.85      3.36 o
  -3  17  11        2.57        2.75      0.86 o
  -2  17  11       16.77       10.84      0.99 o
  -1  17  11       48.81       62.79      2.22 o
   0  17  11       19.99       17.54      1.63 o
   1  17  11       99.30      117.23      3.35 o
  -4  18  11       38.88       39.46      2.23 o
  -3  18  11        0.09       -0.14      0.73 o
  -2  18  11       40.19       38.56      1.48 o
  -1  18  11       48.40       50.23      2.50 o
   0  18  11       14.01       11.70      1.10 o
   1  18  11        0.38        0.42      1.02 o
  -4  19  11      113.62      146.54      3.50 o
  -3  19  11        0.10        0.36      0.75 o
  -2  19  11        4.39        3.52      0.75 o
  -1  19  11       65.38       74.65      2.18 o
   0  19  11      109.63      137.27      4.23 o
  -3  20  11        0.24        0.07      0.91 o
  -2  20  11       14.60        9.08      0.95 o
  -1  20  11        3.44        0.87      0.83 o
   0  20  11       12.81       10.17      1.50 o
  -2  21  11       40.98       46.24      2.90 o
  -1  21  11       28.11       33.52      3.37 o
  -6   0  12       27.85       26.44      4.04 o
  -4   0  12       97.76      101.68      7.08 o
  -2   0  12        1.35        2.21      1.58 o
   0   0  12       53.69       64.31      3.96 o
   2   0  12        0.43        1.70      2.57 o
  -6   1  12        5.75        2.83      0.90 o
  -5   1  12        5.53        4.76      1.02 o
  -4   1  12      231.29      205.63      6.29 o
  -3   1  12       17.41       21.76      2.12 o
  -2   1  12       51.38       55.72      2.71 o
  -1   1  12        5.78        6.97      0.82 o
   0   1  12      142.84      144.75      3.42 o
   1   1  12        0.00       -0.39      0.74 o
   2   1  12        0.09        0.78      2.01 o
  -6   2  12       11.16        5.42      1.03 o
  -5   2  12        2.77        2.46      0.96 o
  -4   2  12       62.70       58.86      2.98 o
  -3   2  12       13.27       16.53      1.75 o
  -2   2  12        0.98        3.43      1.35 o
  -1   2  12       13.46       12.05      0.95 o
   0   2  12      181.45      180.34      3.84 o
   1   2  12        3.42        3.65      0.91 o
   2   2  12       88.55      111.66      3.92 o
  -6   3  12        0.00        0.30      0.72 o
  -5   3  12        4.23        4.06      0.93 o
  -4   3  12      200.70      201.44      5.18 o
  -3   3  12       30.39       30.54      2.72 o
  -2   3  12        1.60       -0.34      1.32 o
  -1   3  12        1.37        1.43      0.64 o
   0   3  12        9.71        6.37      0.95 o
   1   3  12        7.70        6.66      1.47 o
   2   3  12        7.83        2.66      1.40 o
  -6   4  12       44.36       43.29      2.03 o
  -5   4  12       93.69       92.22      2.91 o
  -4   4  12       60.60       54.59      2.92 o
  -3   4  12      173.61      162.49      5.01 o
  -2   4  12        3.64        2.70      1.60 o
  -1   4  12        4.77        6.91      0.84 o
   0   4  12       22.74       22.91      1.30 o
   1   4  12        0.41        0.57      0.75 o
   2   4  12        0.60        1.52      1.38 o
  -6   5  12       27.64       35.42      3.74 o
  -5   5  12        0.63        0.66      1.05 o
  -4   5  12      534.47      550.44     10.10 o
  -3   5  12       79.34       72.20      2.70 o
  -2   5  12      118.35      120.44      3.39 o
  -1   5  12      139.57      143.47      3.07 o
   0   5  12       38.32       35.63      1.42 o
   1   5  12        0.73       -0.28      0.76 o
   2   5  12       11.74        8.88      1.77 o
  -6   6  12      200.80      217.76      6.75 o
  -5   6  12        2.39        1.22      1.09 o
  -4   6  12       24.64       24.95      2.13 o
  -3   6  12       11.27        7.06      1.36 o
  -2   6  12       13.70       21.87      2.24 o
  -1   6  12       59.38       60.54      1.90 o
   0   6  12       11.33       11.60      0.88 o
   1   6  12        0.12        0.40      0.76 o
   2   6  12        0.22       -0.06      0.83 o
  -6   7  12        0.13       -0.01      1.21 o
  -5   7  12       28.57       34.81      1.88 o
  -4   7  12       55.49       55.95      2.10 o
  -3   7  12        3.74        1.01      1.07 o
  -2   7  12        5.35        7.71      1.43 o
  -1   7  12       22.39       26.88      1.22 o
   0   7  12      110.16      112.42      3.06 o
   1   7  12        3.18        2.04      0.79 o
   2   7  12      163.13      191.19      4.03 o
  -5   8  12        2.41        1.24      0.90 o
  -4   8  12       15.19       10.86      1.32 o
  -3   8  12       61.83       59.23      2.10 o
  -2   8  12        0.02        0.42      0.63 o
  -1   8  12        6.28        7.26      1.00 o
   0   8  12      111.67      106.55      3.54 o
   1   8  12       15.57       11.87      1.08 o
   2   8  12       32.75       30.96      3.99 o
  -5   9  12       26.06       27.62      3.14 o
  -4   9  12       15.08       13.45      1.46 o
  -3   9  12       28.97       25.59      1.97 o
  -2   9  12        0.48        0.09      0.78 o
  -1   9  12      155.32      176.37      3.53 o
   0   9  12       16.95       10.51      1.11 o
   1   9  12        4.99        3.75      0.90 o
   2   9  12        2.47        2.97      1.07 o
  -5  10  12       27.60       29.00      4.30 o
  -4  10  12       17.65       13.98      1.37 o
  -3  10  12        9.67        6.58      1.16 o
  -2  10  12       22.87       14.14      1.32 o
  -1  10  12       18.81       16.57      1.33 o
   0  10  12        0.58        0.91      0.75 o
   1  10  12        2.64        2.27      0.82 o
   2  10  12       82.81       93.29      4.36 o
  -5  11  12       30.89       16.09      2.01 o
  -4  11  12        0.00        0.01      1.08 o
  -3  11  12        0.90        0.47      0.91 o
  -2  11  12       13.70        9.88      1.07 o
  -1  11  12        1.90        3.83      0.92 o
   0  11  12      106.88      113.49      4.00 o
   1  11  12        0.61        0.73      0.82 o
  -5  12  12       16.64       13.77      2.86 o
  -4  12  12        6.20        5.29      1.36 o
  -3  12  12        1.50        1.35      0.91 o
  -2  12  12      223.81      242.56      6.00 o
  -1  12  12      246.44      278.49      4.54 o
   0  12  12        0.07       -0.79      0.79 o
   1  12  12       23.83       36.51      2.68 o
  -4  13  12       30.28       34.30      3.04 o
  -3  13  12       16.41       13.39      1.33 o
  -2  13  12       41.91       43.90      2.10 o
  -1  13  12      186.46      183.13      3.55 o
   0  13  12        8.75        4.35      0.86 o
   1  13  12        0.30        0.92      0.89 o
  -4  14  12        4.12        4.16      1.28 o
  -3  14  12       29.59       27.37      3.09 o
  -2  14  12       11.26        7.15      0.75 o
  -1  14  12        6.99        6.62      0.92 o
   0  14  12        0.21       -0.25      0.55 o
   1  14  12        8.23        5.15      1.22 o
  -4  15  12       93.77       97.82      3.30 o
  -3  15  12        1.30        1.22      0.81 o
  -2  15  12       70.22       72.31      3.11 o
  -1  15  12      370.88      401.55      6.96 o
   0  15  12      104.49      130.31      4.24 o
  -3  16  12        4.27        3.26      1.11 o
  -2  16  12       36.16       33.67      1.60 o
  -1  16  12       88.79      102.21      2.90 o
   0  16  12       86.22      102.50      3.25 o
  -3  17  12        0.03        0.28      0.88 o
  -2  17  12        0.48        0.32      0.80 o
  -1  17  12       17.03       10.87      1.25 o
  -5   0  13        0.99       -1.00      1.88 o
  -3   0  13      298.42      345.23     10.59 o
  -1   0  13       30.79       25.43      4.75 o
   1   0  13       80.61       75.57      3.60 o
  -5   1  13       63.75       65.10      3.01 o
  -4   1  13       11.51        9.16      1.33 o
  -3   1  13        0.13       -0.74      1.29 o
  -2   1  13       24.33       27.98      3.08 o
  -1   1  13      101.10       87.01      6.41 o
   0   1  13        0.64        0.29      0.58 o
   1   1  13        0.71       -1.28      1.75 o
  -5   2  13       16.04       19.39      4.39 o
  -4   2  13       50.86       54.92      4.32 o
  -3   2  13        7.28        1.68      1.26 o
  -2   2  13       39.86       41.07      2.26 o
  -1   2  13       23.98       12.56      1.06 o
   0   2  13        6.72        6.88      1.06 o
   1   2  13        1.03        0.61      0.93 o
  -5   3  13       23.77       44.49      3.64 o
  -4   3  13       71.20       73.50      3.64 o
  -3   3  13      111.27      133.39      4.40 o
  -2   3  13       12.26       10.94      1.26 o
  -1   3  13        3.65        1.20      0.47 o
   0   3  13        1.09        0.61      0.63 o
   1   3  13        8.63        6.12      1.52 o
  -5   4  13       48.25       63.57      3.21 o
  -4   4  13       92.93       81.41      3.29 o
  -3   4  13       68.90       80.85      3.21 o
  -2   4  13        0.39        1.04      0.89 o
  -1   4  13       82.40       94.23      2.60 o
   0   4  13        2.35        1.47      0.76 o
   1   4  13       12.76        7.42      1.47 o
  -4   5  13      379.46      457.32      9.03 o
  -3   5  13       11.06        8.69      1.60 o
  -2   5  13       99.10      122.76      3.10 o
  -1   5  13       36.94       41.22      1.76 o
   0   5  13        9.31        6.07      1.21 o
   1   5  13        3.97        1.95      1.32 o
  -4   6  13       88.04       98.08      3.70 o
  -3   6  13        4.61        3.55      1.35 o
  -2   6  13       52.02       80.69      2.80 o
  -1   6  13        5.39        6.24      1.02 o
   0   6  13       55.52       69.04      5.08 o
  -4   7  13       54.20       56.75      5.65 o
  -3   7  13        2.37        0.86      1.27 o
  -2   7  13        4.89        4.25      0.96 o
  -1   7  13       87.73       87.86      2.11 o
   0   7  13        4.11        1.64      0.83 o
  -4   8  13        4.21        3.90      1.32 o
  -3   8  13       77.65       94.76      2.89 o
  -2   8  13        7.41        5.01      0.89 o
  -1   8  13       74.52       81.49      1.93 o
   0   8  13        0.93        0.81      0.82 o
  -4   9  13      162.01      185.59      5.91 o
  -3   9  13        8.70       13.84      1.53 o
  -2   9  13        1.41        1.15      0.73 o
  -1   9  13        4.74        5.00      0.82 o
   0   9  13        0.00        0.67      1.04 o
  -3  10  13       86.24       83.48      2.36 o
  -2  10  13       66.25       85.54      2.83 o
  -1  10  13       12.90       12.23      1.09 o
   0  10  13        7.75        3.77      1.24 o
  -3  11  13       28.87       36.02      3.09 o
  -2  11  13        2.63        4.25      1.03 o
  -1  11  13        5.04        5.94      1.10 o
  -2  12  13        0.71        0.53      0.84 o
  -1  12  13        0.49       -0.67      1.55 o
 
